# Supplementary material for: Genotyping of Francisella tularensis subsp. holarctica from Hares in Germany
Source: Microorganisms. 2020 Dec 5;8(12):1932. doi: 10.3390/microorganisms8121932 (PMC7761992; doi:10.3390/microorganisms8121932)
Supplement: Supplementary file 1 [file microorganisms-08-01932-s001.zip]

Archive with 8 entries (8 files):
- Supplement/FigureS1.pdf
- Supplement/FigureS2.pdf
- Supplement/FigureS3.pdf
- Supplement/FigureS4.pdf
- Supplement/TableS1.xls
- Supplement/TableS2.xlsx
- Supplement/TableS3.xls
- Supplement/TableS4.xlsx
