# Supplementary material for: Genotyping of Francisella tularensis subsp. holarctica from Hares in Germany
Source: Microorganisms. 2020 Dec 5;8(12):1932. doi: 10.3390/microorganisms8121932 (PMC7761992; doi:10.3390/microorganisms8121932)
Supplement: Supplementary file 1 [file microorganisms-08-01932-s001.zip › Supplement/TableS1.xls]

## Sheet: Sheet1
ID	Strain.Name	PubmedID OR BioProject.Accession	Year	Institute	County	Country	State	Host	Total.reads	Theoretical.coverage	Kraken.1st.species	Kraken.%reads.1st.species	Assembly.size.in.bp	Assembly.GC	Assembly.N50	SubClade	MajorClade	SeqSphere.%.Good.Targets	SeqSphere.Missing.Values.in.Distance.Columns	hclust_maxSNPs_200	hclust_maxSNPs_20	hclust_maxSNPs_10	hclust_maxSNPs_5	hclust_maxSNPs_1	MLST.Cluster.1.Allel	MLST.Cluster.5.Allel	MLST.Cluster.10.Allel	MLST.Cluster.20.Allel	MLST.Cluster.200.Allel
ERS5246960 (SAMEA7490307)	06T0001	32991594	2006	FLI	Wartburgkreis	Thuringia	Germany	Lepus europaeus	413580	44	Francisella tularensis	96.69	1772906	32.24	19818	B.34	B.12	98.2	21	2	3	10	13	#N/A	#N/A	Cluster 2	Cluster 2	Cluster 2	Cluster 2
ERS5246961 (SAMEA7490308)	08T0001		2007	FLI	Eichsfeld	Thuringia	Germany	Lepus europaeus	375076	40	Francisella tularensis	96.34	1760711	32.31	17835	B.80	B.12	96	46	2	2	14	#N/A	#N/A	#N/A	#N/A	Cluster 2	Cluster 2	Cluster 2
ERS5246962 (SAMEA7490309)	08T0008	32991594	2007	FLI	Roth	Bavaria	Germany	Lepus europaeus	5327356	346	Francisella tularensis	98.35	1777817	32.2	25511	B.34	B.12	99.7	4	2	3	5	5	#N/A	#N/A	Cluster 2	Cluster 2	Cluster 2	Cluster 2
ERS5246963 (SAMEA7490310)	08T0010	32991594	2007	FLI	Hannover	Lower Saxony	Germany	Lepus europaeus	24323202	1584	Francisella tularensis	98.21	1783388	32.25	26890	B.61	B.6	99.1	10	1	1	3	3	3	Cluster 3	Cluster 1	Cluster 1	Cluster 1	Cluster 1
ERS5246964 (SAMEA7490311)	08T0014	32991594	2008	FLI	Boeblingen	Baden-Wuerttemberg	Germany	Lepus europaeus	21519832	1401	Francisella tularensis	98.13	1783422	32.25	26891	B.63	B.6	99.1	10	1	1	20	#N/A	#N/A	#N/A	#N/A	Cluster 1	Cluster 1	Cluster 1
ERS5246965 (SAMEA7490312)	08T0070	32991594	2007	FLI	Northeim	Lower Saxony	Germany	Lepus europaeus	1157246	136	Francisella tularensis	98.45	1789627	32.17	26987	B.34	B.12	99.7	3	2	3	5	#N/A	#N/A	#N/A	Cluster 2	Cluster 2	Cluster 2	Cluster 2
ERS5246966 (SAMEA7490313)	08T0072	32991594	2007	FLI	Goettingen	Lower Saxony	Germany	Lepus europaeus	608618	75	Francisella tularensis	98.47	1789802	32.17	26622	B.34	B.12	99.7	3	2	3	5	#N/A	#N/A	#N/A	Cluster 2	Cluster 2	Cluster 2	Cluster 2
ERS5246967 (SAMEA7490314)	08T0073	32991594	2007	FLI	Helmstedt	Lower Saxony	Germany	Lepus europaeus	1478510	171	Francisella tularensis	97.6	1788887	32.17	26987	B.80	B.12	99.7	3	2	2	14	17	#N/A	#N/A	#N/A	Cluster 2	Cluster 2	Cluster 2
ERS5246968 (SAMEA7490315)	08T0075	32991594	2008	FLI	Wuerzburg	Bavaria	Germany	Lepus europaeus	523418	54	Francisella tularensis	95.5	1781165	32.2	20943	B.61	B.6	98.2	21	1	1	3	27	21	#N/A	Cluster 1	Cluster 1	Cluster 1	Cluster 1
ERS5246969 (SAMEA7490316)	09T0108	32991594	2009	FLI	Soest	North Rhine-Westphalia	Germany	Lepus europaeus	4207334	254	Francisella tularensis	79.39	1779674	32.27	17203	B.33	B.12	98.2	21	2	2	4	7	7	#N/A	Cluster 2	Cluster 2	Cluster 2	Cluster 2
ERS5246970 (SAMEA7490317)	09T0109	32991594	2009	FLI	Friedrichshafen	Baden-Wuerttemberg	Germany	Lepus europaeus	4212020	247	Francisella tularensis	78.52	1771146	32.38	13573	B.60	B.6	95.6	51	1	1	3	28	#N/A	#N/A	#N/A	#N/A	Cluster 1	Cluster 1
ERS5246971 (SAMEA7490318)	09T0116	32991594	2009	FLI	Nordsachsen	Saxony	Germany	Lepus europaeus	4062630	251	Francisella tularensis	81.29	1782525	32.24	18674	B.34	B.12	98.7	15	2	3	5	29	22	#N/A	Cluster 6	Cluster 2	Cluster 2	Cluster 2
ERS5246972 (SAMEA7490319)	09T0146	32991594	2009	FLI	Ludwigsburg	Baden-Wuerttemberg	Germany	Lepus europaeus	4944206	301	Francisella tularensis	81.55	1772481	32.3	18553	B.61	B.6	97.6	28	1	1	3	3	3	#N/A	Cluster 1	Cluster 1	Cluster 1	Cluster 1
ERS5246973 (SAMEA7490320)	09T0161	32991594	2008	FLI	Wesermarsch	Lower Saxony	Germany	Lepus europaeus	18543206	1207	Francisella tularensis	98.4	1783475	32.25	26890	B.62	B.6	99	11	1	1	2	2	4	Cluster 4	Cluster 1	Cluster 1	Cluster 1	Cluster 1
ERS5246974 (SAMEA7490321)	09T0163	32991594	2008	FLI	Wittmund	Lower Saxony	Germany	Lepus europaeus	747390	79	Francisella tularensis	96.97	1785247	32.21	20839	B.33	B.12	99	12	2	2	4	7	7	Cluster 8	Cluster 2	Cluster 2	Cluster 2	Cluster 2
ERS5246975 (SAMEA7490322)	09T0165	32991594	2008	FLI	Wittmund	Lower Saxony	Germany	Lepus europaeus	820166	100	Francisella tularensis	98.74	1789899	32.17	27626	B.33	B.12	99.7	3	2	2	4	7	7	Cluster 8	Cluster 2	Cluster 2	Cluster 2	Cluster 2
ERS5246976 (SAMEA7490323)	09T0166	32991594	2008	FLI	Wittmund	Lower Saxony	Germany	Lepus europaeus	892442	88	Francisella tularensis	94.61	1789793	32.17	26987	B.33	B.12	99.7	3	2	2	4	7	7	Cluster 8	Cluster 2	Cluster 2	Cluster 2	Cluster 2
ERS5246977 (SAMEA7490324)	09T0167	32991594	2008	FLI	Wittmund	Lower Saxony	Germany	Lepus europaeus	2509900	164	Francisella tularensis	81.85	1778303	32.21	26890	B.49	B.6	99.1	10	1	1	9	10	8	Cluster 9	Cluster 1	Cluster 1	Cluster 1	Cluster 1
ERS5246978 (SAMEA7490325)	09T0169	32991594	2009	FLI	Wittmund	Lower Saxony	Germany	Lepus europaeus	3543490	227	Francisella tularensis	81.64	1777363	32.33	16858	B.34	B.12	97.3	31	2	3	5	5	10	#N/A	#N/A	Cluster 2	Cluster 2	Cluster 2
ERS5246979 (SAMEA7490326)	09T0170	32991594	2009	FLI	Wittmund	Lower Saxony	Germany	Lepus europaeus	3982238	255	Francisella tularensis	83.08	1779826	32.23	21031	B.33	B.12	99	11	2	2	4	7	7	Cluster 8	Cluster 2	Cluster 2	Cluster 2	Cluster 2
ERS5246980 (SAMEA7490327)	09T0171	32991594	2009	FLI	Wittmund	Lower Saxony	Germany	Lepus europaeus	2983644	195	Francisella tularensis	83.52	1786497	32.27	19215	B.34	B.12	99.1	10	2	3	5	5	10	#N/A	Cluster 2	Cluster 2	Cluster 2	Cluster 2
ERS5246981 (SAMEA7490328)	09T0179	29593661	2009	FLI	Soest	North Rhine-Westphalia	Germany	Lepus europaeus	390598	39	Francisella tularensis	96.32	1786264	32.18	22434	B.51	B.6	98.7	15	1	1	2	4	1	Cluster 2	Cluster 1	Cluster 1	Cluster 1	Cluster 1
ERS5246982 (SAMEA7490329)	10T0115		2010	FLI	Recklinghausen	North Rhine-Westphalia	Germany	Lepus europaeus	1315152	85	Francisella tularensis	98.57	1778036	32.21	26890	B.60	B.6	99	12	1	1	3	28	#N/A	#N/A	Cluster 1	Cluster 1	Cluster 1	Cluster 1
ERS5246983 (SAMEA7490330)	10T0125	32991594	2010	FLI	Soest	North Rhine-Westphalia	Germany	Lepus europaeus	499514	46	Francisella tularensis	90.23	1787801	32.17	26986	B.51	B.6	99.1	10	1	1	2	4	1	Cluster 2	Cluster 1	Cluster 1	Cluster 1	Cluster 1
ERS5246984 (SAMEA7490331)	10T0131	32991594	2010	FLI	Rems-Murr-Kreis	Baden-Wuerttemberg	Germany	Lepus europaeus	495492	60	Francisella tularensis	95.92	1787995	32.17	27361	B.45	B.6	99.1	10	1	1	1	1	6	Cluster 7	Cluster 1	Cluster 1	Cluster 1	Cluster 1
ERS5246985 (SAMEA7490332)	10T0134		2010	FLI	Ludwigsburg	Baden-Wuerttemberg	Germany	Lepus europaeus	979584	116	Francisella tularensis	94.56	1789266	32.17	26622	B.45	B.6	99.1	10	1	1	1	1	2	#N/A	Cluster 1	Cluster 1	Cluster 1	Cluster 1
ERS5246986 (SAMEA7490333)	10T0145		2010	FLI	Karlsruhe	Baden-Wuerttemberg	Germany	Lepus europaeus	1098642	125	Francisella tularensis	94	1787673	32.17	26987	B.45	B.6	99.1	10	1	1	1	1	2	Cluster 1	Cluster 1	Cluster 1	Cluster 1	Cluster 1
ERS5246987 (SAMEA7490334)	10T0153		2010	FLI	Soest	North Rhine-Westphalia	Germany	Lepus europaeus	1576816	194	Francisella tularensis	96.9	1787499	32.17	26986	B.51	B.6	99.1	10	1	1	2	4	1	Cluster 2	Cluster 1	Cluster 1	Cluster 1	Cluster 1
ERS5246988 (SAMEA7490335)	10T0156		2010	FLI	Soest	North Rhine-Westphalia	Germany	Ixodes ricinus	637314	76	Francisella tularensis	94.87	1787437	32.17	26987	B.51	B.6	99	11	1	1	2	4	1	Cluster 2	Cluster 1	Cluster 1	Cluster 1	Cluster 1
ERS5246989 (SAMEA7490336)	10T0162		2010	FLI	Rems-Murr-Kreis	Baden-Wuerttemberg	Germany	Lepus europaeus	1712182	213	Francisella tularensis	96.99	1787794	32.17	26986	B.45	B.6	99.1	10	1	1	1	1	6	Cluster 7	Cluster 1	Cluster 1	Cluster 1	Cluster 1
ERS5246990 (SAMEA7490337)	10T0165		2010	FLI	Neckar-Odenwald-Kreis	Baden-Wuerttemberg	Germany	Lepus europaeus	1209382	155	Francisella tularensis	97.44	1788143	32.17	26986	B.45	B.6	99.1	10	1	1	1	1	23	Cluster 14	Cluster 1	Cluster 1	Cluster 1	Cluster 1
ERS5246991 (SAMEA7490338)	10T0167		2010	FLI	Neckar-Odenwald-Kreis	Baden-Wuerttemberg	Germany	Lepus europaeus	3835500	249	Francisella tularensis	98.54	1783466	32.25	26890	B.45	B.6	99.1	10	1	1	1	1	23	Cluster 14	Cluster 1	Cluster 1	Cluster 1	Cluster 1
ERS5246992 (SAMEA7490339)	10T0168	32991594	2010	FLI	Heilbronn	Baden-Wuerttemberg	Germany	Lepus europaeus	375196	52	Francisella tularensis	97.64	1784675	32.2	22434	B.45	B.6	98.5	17	1	1	1	#N/A	#N/A	#N/A	#N/A	Cluster 1	Cluster 1	Cluster 1
ERS5246993 (SAMEA7490340)	10T0188		2010	FLI	Hohenlohekreis	Baden-Wuerttemberg	Germany	Lepus europaeus	3835500	249	Francisella tularensis	98.32	1783495	32.25	26890	B.45	B.6	99.1	10	1	1	1	1	2	Cluster 30	Cluster 1	Cluster 1	Cluster 1	Cluster 1
ERS5246994 (SAMEA7490341)	10T0189	32991594	2010	FLI	Ortenaukreis	Baden-Wuerttemberg	Germany	Lepus europaeus	1052868	135	Francisella tularensis	97.51	1787973	32.17	26986	B.49	B.6	99.1	10	1	1	1	1	#N/A	#N/A	Cluster 1	Cluster 1	Cluster 1	Cluster 1
ERS5246995 (SAMEA7490342)	10T0191	32991594	2010	FLI	Stendal	Saxony-Anhalt	Germany	Vulpes vulpes	908016	119	Francisella tularensis	96.79	1789393	32.17	26622	B.35	B.12	99.7	4	2	3	5	18	#N/A	#N/A	Cluster 2	Cluster 2	Cluster 2	Cluster 2
ERS5246996 (SAMEA7490343)	10T0192	29593661	2010	FLI	Soest	North Rhine-Westphalia	Germany	Lepus europaeus	3835500	249	Francisella tularensis	98.34	1783495	32.25	26890	B.51	B.6	99.1	10	1	1	2	4	1	Cluster 2	Cluster 1	Cluster 1	Cluster 1	Cluster 1
ERS5246997 (SAMEA7490344)	10T0193	29593661	2010	FLI	Soest	North Rhine-Westphalia	Germany	Lepus europaeus	18458044	1202	Francisella tularensis	98.29	1783495	32.25	26890	B.51	B.6	99.1	10	1	1	2	4	1	Cluster 2	Cluster 1	Cluster 1	Cluster 1	Cluster 1
ERS5246998 (SAMEA7490345)	10T0195		2010	FLI	Loerrach	Baden-Wuerttemberg	Germany	Lepus europaeus	450120	47	Francisella tularensis	95.42	1788689	32.18	26986	B.53	B.6	99	11	1	1	6	#N/A	#N/A	#N/A	Cluster 1	Cluster 1	Cluster 1	Cluster 1
ERS5246999 (SAMEA7490346)	11T0023	32991594	2011	FLI	Giessen	Hesse	Germany	Vulpes vulpes	1094340	123	Francisella tularensis	96.05	1790334	32.17	26621	B.7	B.6	99	11	3	4	8	11	11	Cluster 6	Cluster 3	Cluster 3	Cluster 3	Cluster 1
ERS5247000 (SAMEA7490347)	11T0041	32991594	2011	FLI	Emmendingen	Baden-Wuerttemberg	Germany	Lepus europaeus	464562	54	Francisella tularensis	96.41	1787893	32.17	26622	B.49	B.6	99.1	10	1	1	1	#N/A	#N/A	Cluster 1	Cluster 1	Cluster 1	Cluster 1	Cluster 1
ERS5247001 (SAMEA7490348)	11T0126	32991594	2011	FLI	Soest	North Rhine-Westphalia	Germany	Ixodes ricinus	805924	102	Francisella tularensis	97.43	1787838	32.17	26986	B.49	B.6	99	11	1	1	9	10	8	Cluster 9	Cluster 1	Cluster 1	Cluster 1	Cluster 1
ERS5247002 (SAMEA7490349)	11T0305	32991594	2011	FLI	Soest	North Rhine-Westphalia	Germany	Lepus europaeus	652842	86	Francisella tularensis	98.06	1787847	32.17	26986	B.62	B.6	99	11	1	1	2	2	4	Cluster 4	Cluster 1	Cluster 1	Cluster 1	Cluster 1
ERS5247003 (SAMEA7490350)	11T0309	29593661	2011	FLI	Soest	North Rhine-Westphalia	Germany	Ixodes ricinus	18432156	1200	Francisella tularensis	98.62	1783572	32.25	26890	B.49	B.6	99.1	10	1	1	9	10	8	Cluster 9	Cluster 1	Cluster 1	Cluster 1	Cluster 1
ERS5247004 (SAMEA7490351)	11T0311	32991594	2011	FLI	Lippurg-Weilburg	Hesse	Germany	Lepus europaeus	836238	109	Francisella tularensis	97.8	1788101	32.17	26986	B.45	B.6	99	11	1	1	1	#N/A	#N/A	#N/A	Cluster 1	Cluster 1	Cluster 1	Cluster 1
ERS5247005 (SAMEA7490352)	11T0315	32991594	2011	FLI	Soest	North Rhine-Westphalia	Germany	Ixodes ricinus	14182810	1115	Francisella tularensis	98.67	1784539	32.18	26954	B.62	B.6	99.1	10	1	1	2	2	4	Cluster 4	Cluster 1	Cluster 1	Cluster 1	Cluster 1
ERS5247006 (SAMEA7490353)	11T0316	32991594	2011	FLI	Soest	North Rhine-Westphalia	Germany	Ixodes ricinus	577066	75	Francisella tularensis	97.86	1788220	32.17	26986	B.62	B.6	99	11	1	1	2	2	4	Cluster 4	Cluster 1	Cluster 1	Cluster 1	Cluster 1
ERS5247007 (SAMEA7490354)	11T0319	32991594	2011	FLI	Soest	North Rhine-Westphalia	Germany	Ixodes ricinus	1361978	166	Francisella tularensis	97.09	1788581	32.17	26986	B.62	B.6	99.1	10	1	1	2	2	4	Cluster 4	Cluster 1	Cluster 1	Cluster 1	Cluster 1
ERS5247008 (SAMEA7490355)	11T0323	32991594	2011	FLI	Hochsauerlandkreis	North Rhine-Westphalia	Germany	Lepus europaeus	822884	111	Francisella tularensis	97.51	1787771	32.17	26986	B.51	B.6	99.1	10	1	1	2	4	1	Cluster 2	Cluster 1	Cluster 1	Cluster 1	Cluster 1
ERS5247009 (SAMEA7490356)	11T0329	32991594	2011	FLI	Soest	North Rhine-Westphalia	Germany	Lepus europaeus	500934	67	Francisella tularensis	97.67	1787485	32.17	26986	B.62	B.6	99	11	1	1	2	2	24	Cluster 4	Cluster 1	Cluster 1	Cluster 1	Cluster 1
ERS5247010 (SAMEA7490357)	11T0331	32991594	2011	FLI	Soest	North Rhine-Westphalia	Germany	Ixodes ricinus	469586	47	Francisella tularensis	94.85	1789367	32.17	26987	B.33	B.12	99.7	3	2	2	4	7	7	Cluster 8	Cluster 2	Cluster 2	Cluster 2	Cluster 2
ERS5247011 (SAMEA7490358)	12T0002	29593661	2012	FLI	Kempen-Krefeld	North Rhine-Westphalia	Germany	Lepus europaeus	21077630	1372	Francisella tularensis	98.59	1783475	32.25	26890	B.45	B.6	99	12	1	1	1	30	#N/A	Cluster 17	Cluster 1	Cluster 1	Cluster 1	Cluster 1
ERS5247012 (SAMEA7490359)	12T0021	32991594	2012	FLI	Soest	North Rhine-Westphalia	Germany	Ixodes ricinus	289032	37	Francisella tularensis	97.36	1787884	32.18	26622	B.45	B.6	98.9	13	1	1	15	14	12	#N/A	Cluster 1	Cluster 1	Cluster 1	Cluster 1
ERS5247013 (SAMEA7490360)	12T0022	32991594	2012	FLI	Soest	North Rhine-Westphalia	Germany	Ixodes ricinus	522198	66	Francisella tularensis	97.28	1789133	32.18	26986	B.45	B.6	99.1	10	1	1	15	14	12	#N/A	Cluster 1	Cluster 1	Cluster 1	Cluster 1
ERS5247014 (SAMEA7490361)	12T0023	32991594	2012	FLI	Ludwigsburg	Baden-Wuerttemberg	Germany	Lepus europaeus	892296	102	Francisella tularensis	96.22	1788076	32.17	27087	B.61	B.6	99.1	10	1	1	3	3	3	Cluster 3	Cluster 1	Cluster 1	Cluster 1	Cluster 1
ERS5247015 (SAMEA7490362)	12T0041	32991594	2012	FLI	Brandenburg	Brandenburg	Germany	Nyctereutes procyonoides	22675376	1476	Francisella tularensis	98.47	1784942	32.24	26879	B.71	B.12	99.3	8	4	6	11	31	25	Cluster 35	Cluster 5	Cluster 4	Cluster 5	Cluster 2
ERS5247016 (SAMEA7490363)	12T0048	32991594	2012	FLI	Ludwigsburg	Baden-Wuerttemberg	Germany	Lepus europaeus	1318512	153	Francisella tularensis	96.28	1787867	32.17	26622	B.61	B.6	99.1	10	1	1	3	3	#N/A	Cluster 3	Cluster 1	Cluster 1	Cluster 1	Cluster 1
ERS5247017 (SAMEA7490364)	12T0050	29593661	2012	FLI	Soest	North Rhine-Westphalia	Germany	Lepus europaeus	477302	64	Francisella tularensis	97.75	1788158	32.17	26987	B.51	B.6	99.1	10	1	1	2	4	1	Cluster 2	Cluster 1	Cluster 1	Cluster 1	Cluster 1
ERS5247018 (SAMEA7490365)	12T0052	32991594	2012	FLI	Soest	North Rhine-Westphalia	Germany	Ixodes ricinus	3835500	301	Francisella tularensis	98.76	1784356	32.18	27598	B.51	B.6	99.1	10	1	1	2	4	1	Cluster 2	Cluster 1	Cluster 1	Cluster 1	Cluster 1
ERS5247019 (SAMEA7490366)	12T0053	32991594	2012	FLI	Soest	North Rhine-Westphalia	Germany	Ixodes ricinus	1828070	212	Francisella tularensis	96.25	1787767	32.17	26986	B.51	B.6	99.1	10	1	1	2	4	1	Cluster 2	Cluster 1	Cluster 1	Cluster 1	Cluster 1
ERS5247020 (SAMEA7490367)	12T0055	32991594	2012	FLI	Hannover	Lower Saxony	Germany	Lepus europaeus	941564	94	Francisella tularensis	94.6	1789783	32.17	26987	B.36	B.12	99.7	4	2	3	7	6	5	Cluster 5	Cluster 4	Cluster 2	Cluster 2	Cluster 2
ERS5247021 (SAMEA7490368)	12T0057	32991594	2012	FLI	Kitzingen	Bavaria	Germany	Lepus europaeus	756718	82	Francisella tularensis	95.4	1788153	32.17	26622	B.61	B.6	99	12	1	1	3	3	13	Cluster 3	Cluster 1	Cluster 1	Cluster 1	Cluster 1
ERS5247022 (SAMEA7490369)	12T0058	32991594	2012	FLI	Roth	Bavaria	Germany	Lepus europaeus	3835500	301	Francisella tularensis	98.82	1786578	32.18	27594	B.33	B.12	99.7	3	2	2	4	19	26	Cluster 40	Cluster 2	Cluster 2	Cluster 2	Cluster 2
ERS5247023 (SAMEA7490370)	12T0059	32991594	2012	FLI	Aurich	Lower Saxony	Germany	Lepus europaeus	1250052	145	Francisella tularensis	97.94	1789366	32.17	26987	B.33	B.12	99.7	3	2	2	4	8	#N/A	#N/A	Cluster 2	Cluster 2	Cluster 2	Cluster 2
ERS5247024 (SAMEA7490371)	12T0061	32991594	2012	FLI	Roth	Bavaria	Germany	Lepus europaeus	1107900	109	Francisella tularensis	94.22	1789501	32.17	26987	B.33	B.12	99.7	3	2	2	4	19	26	Cluster 40	Cluster 2	Cluster 2	Cluster 2	Cluster 2
ERS5247025 (SAMEA7490372)	12T0062	29593661	2012	FLI	Soest	North Rhine-Westphalia	Germany	Homo sapiens	666798	55	Francisella tularensis	92.17	1757909	32.36	9639	B.62	B.6	93.7	72	1	1	2	2	4	#N/A	Cluster 1	Cluster 1	Cluster 1	Cluster 1
ERS5247026 (SAMEA7490373)	13T0003	32991594	2013	FLI	Soest	North Rhine-Westphalia	Germany	Lepus europaeus	427928	46	Francisella tularensis	93.61	1788179	32.17	25623	B.51	B.6	98.9	13	1	1	2	4	1	Cluster 2	Cluster 1	Cluster 1	Cluster 1	Cluster 1
ERS5247027 (SAMEA7490374)	13T0009	32991594	2013	FLI	Soest	North Rhine-Westphalia	Germany	Lepus europaeus	440762	53	Francisella tularensis	96.74	1787581	32.17	26622	B.62	B.6	99	11	1	1	2	2	4	Cluster 4	Cluster 1	Cluster 1	Cluster 1	Cluster 1
ERS5247028 (SAMEA7490375)	13T0018	32991594	2013	FLI	Donau-Ries	Bavaria	Germany	Lepus europaeus	812044	86	Francisella tularensis	92.96	1788819	32.17	26987	B.34	B.12	99.7	3	2	3	10	13	27	Cluster 37	Cluster 2	Cluster 2	Cluster 2	Cluster 2
ERS5247029 (SAMEA7490376)	13T0036	32991594	2013	FLI	Ludwigsburg	Baden-Wuerttemberg	Germany	Lepus europaeus	1049012	107	Francisella tularensis	94.72	1788470	32.17	26987	B.61	B.6	99.1	10	1	1	3	3	3	Cluster 3	Cluster 1	Cluster 1	Cluster 1	Cluster 1
ERS5247030 (SAMEA7490377)	13T0040	32991594	2013	FLI	Soest	North Rhine-Westphalia	Germany	Lepus europaeus	821808	97	Francisella tularensis	96.4	1787770	32.17	26986	B.51	B.6	99.1	10	1	1	2	4	1	Cluster 2	Cluster 1	Cluster 1	Cluster 1	Cluster 1
ERS5247031 (SAMEA7490378)	13T0041	32991594	2013	FLI	Soest	North Rhine-Westphalia	Germany	Lepus europaeus	895720	99	Francisella tularensis	94.89	1788476	32.17	26986	B.51	B.6	99.1	10	1	1	2	4	1	Cluster 2	Cluster 1	Cluster 1	Cluster 1	Cluster 1
ERS5247032 (SAMEA7490379)	13T0054	32991594	2013	FLI	Soest	North Rhine-Westphalia	Germany	Ixodes ricinus	396662	50	Francisella tularensis	96.8	1786787	32.18	26622	B.45	B.6	99	11	1	1	15	14	12	Cluster 21	Cluster 1	Cluster 1	Cluster 1	Cluster 1
ERS5247033 (SAMEA7490380)	13T0060	32991594	2013	FLI	Erfurt	Thuringia	Germany	Lepus europaeus	488688	55	Francisella tularensis	95.78	1788164	32.17	26986	B.45	B.6	99	11	1	1	1	1	2	Cluster 1	Cluster 1	Cluster 1	Cluster 1	Cluster 1
ERS5247034 (SAMEA7490381)	13T0063	32991594	2013	FLI	Rems-Murr-Kreis	Baden-Wuerttemberg	Germany	Lepus europaeus	458154	49	Francisella tularensis	94.1	1788025	32.17	26987	B.45	B.6	99.1	10	1	1	1	1	#N/A	Cluster 1	Cluster 1	Cluster 1	Cluster 1	Cluster 1
ERS5247035 (SAMEA7490382)	13T0064	32991594	2013	FLI	Rems-Murr-Kreis	Baden-Wuerttemberg	Germany	Lepus europaeus	473088	57	Francisella tularensis	97.12	1787541	32.17	26622	B.45	B.6	99.1	10	1	1	1	1	6	#N/A	Cluster 1	Cluster 1	Cluster 1	Cluster 1
ERS5247036 (SAMEA7490383)	13T0082	32991594	2013	FLI	Lippe	North Rhine-Westphalia	Germany	Lepus europaeus	582990	59	Francisella tularensis	94.01	1789478	32.17	27626	B.35	B.12	99.7	3	2	3	#N/A	#N/A	#N/A	#N/A	#N/A	Cluster 2	Cluster 2	Cluster 2
ERS5247037 (SAMEA7490384)	13T0110	32991594	2013	FLI	Rems-Murr-Kreis	Baden-Wuerttemberg	Germany	Lepus europaeus	714542	80	Francisella tularensis	95.42	1787890	32.17	26986	B.45	B.6	99.1	10	1	1	1	1	6	Cluster 7	Cluster 1	Cluster 1	Cluster 1	Cluster 1
ERS5247038 (SAMEA7490385)	13T0117	32991594	2013	FLI	Vechta	Lower Saxony	Germany	Lepus europaeus	613216	69	Francisella tularensis	95.65	1788119	32.17	26986	B.51	B.6	99.1	10	1	1	2	4	1	Cluster 2	Cluster 1	Cluster 1	Cluster 1	Cluster 1
ERS5247039 (SAMEA7490386)	13T0166	32991594	2013	FLI	Soest	North Rhine-Westphalia	Germany	Lepus europaeus	1656406	194	Francisella tularensis	96.87	1787496	32.17	26986	B.49	B.6	99.1	10	1	1	1	1	#N/A	#N/A	Cluster 1	Cluster 1	Cluster 1	Cluster 1
ERS5247040 (SAMEA7490387)	14T0003	32991594	2014	FLI	Hannover	Lower Saxony	Germany	Lepus europaeus	1846538	228	Francisella tularensis	97.45	1789805	32.17	26987	B.36	B.12	99.7	4	2	3	7	6	5	Cluster 5	Cluster 4	Cluster 2	Cluster 2	Cluster 2
ERS5247041 (SAMEA7490388)	14T0004		2014	FLI	Neustadt an der Aisch-Bad Windsheim	Bavaria	Germany	Lepus europaeus	562460	55	Francisella tularensis	94.11	1787254	32.17	26636	B.45	B.6	98.9	13	1	1	12	32	28	Cluster 18	Cluster 1	Cluster 1	Cluster 1	Cluster 1
ERS5247042 (SAMEA7490389)	14T0008	32991594	2014	FLI	Soest	North Rhine-Westphalia	Germany	Lepus europaeus	1466370	178	Francisella tularensis	97.28	1787755	32.17	26986	B.51	B.6	99.1	10	1	1	2	4	1	Cluster 2	Cluster 1	Cluster 1	Cluster 1	Cluster 1
ERS5247043 (SAMEA7490390)	14T0026	32991594	2014	FLI	Ludwigsburg	Baden-Wuerttemberg	Germany	Lepus europaeus	515508	60	Francisella tularensis	97.16	1788182	32.17	25319	B.61	B.6	99.1	10	1	1	3	3	3	Cluster 3	Cluster 1	Cluster 1	Cluster 1	Cluster 1
ERS5247044 (SAMEA7490391)	14T0045		2014	FLI	Grafschaft Bentheim	Lower Saxony	Germany	Lepus europaeus	321868	42	Francisella tularensis	98.61	1787681	32.19	23403	B.34	B.12	99.4	7	2	3	10	13	#N/A	#N/A	Cluster 2	Cluster 2	Cluster 2	Cluster 2
ERS5247045 (SAMEA7490392)	14T0046	32991594	2014	FLI	Dachau	Bavaria	Germany	Lepus europaeus	667914	76	Francisella tularensis	96.24	1788424	32.17	26622	B.53	B.6	99	11	1	1	6	9	29	#N/A	Cluster 1	Cluster 1	Cluster 1	Cluster 1
ERS5247046 (SAMEA7490393)	14T0051	32991594	2014	FLI	Erding	Bavaria	Germany	Lepus europaeus	714872	81	Francisella tularensis	96.04	1788649	32.17	26987	B.45	B.6	99	12	1	1	1	33	#N/A	#N/A	Cluster 1	Cluster 1	Cluster 1	Cluster 1
ERS5247047 (SAMEA7490394)	14T0052		2014	FLI	Erding	Bavaria	Germany	Lepus europaeus	751792	95	Francisella tularensis	97.74	1789781	32.17	26622	B.33	B.12	99.7	4	2	2	4	8	30	Cluster 23	Cluster 2	Cluster 2	Cluster 2	Cluster 2
ERS5247048 (SAMEA7490395)	14T0053	32991594	2014	FLI	Erding	Bavaria	Germany	Lepus europaeus	665480	78	Francisella tularensis	96.93	1788165	32.18	25607	B.33	B.12	99.5	6	2	2	4	8	30	Cluster 23	Cluster 2	Cluster 2	Cluster 2	Cluster 2
ERS5247049 (SAMEA7490396)	14T0054	32991594	2014	FLI	Fuerstenfeldbruck	Bavaria	Germany	Lepus europaeus	2065160	251	Francisella tularensis	96.76	1789223	32.17	26987	B.39	B.12	99.6	5	2	5	18	#N/A	#N/A	#N/A	#N/A	Cluster 6	Cluster 4	Cluster 2
ERS5247050 (SAMEA7490397)	14T0055	32991594	2014	FLI	Bayreuth	Bavaria	Germany	Lepus europaeus	1348544	154	Francisella tularensis	93.71	1788232	32.17	26986	B.45	B.6	99.1	10	1	1	1	#N/A	#N/A	#N/A	Cluster 1	Cluster 1	Cluster 1	Cluster 1
ERS5247051 (SAMEA7490398)	14T0066		2014	FLI	Dachau	Bavaria	Germany	Lepus europaeus	366846	45	Francisella tularensis	97.38	1787792	32.17	26986	B.53	B.6	99.1	10	1	1	6	9	14	#N/A	Cluster 1	Cluster 1	Cluster 1	Cluster 1
ERS5247052 (SAMEA7490399)	14T0067	32991594	2014	FLI	Vechta	Lower Saxony	Germany	Lepus europaeus	936258	106	Francisella tularensis	96.02	1788156	32.17	26987	B.45	B.6	99.1	10	1	1	1	1	#N/A	Cluster 1	Cluster 1	Cluster 1	Cluster 1	Cluster 1
ERS5247053 (SAMEA7490400)	14T0068	32991594	2014	FLI	Hannover	Lower Saxony	Germany	Lepus europaeus	962534	109	Francisella tularensis	95.81	1787783	32.17	26986	B.61	B.6	99.1	10	1	1	3	3	3	Cluster 3	Cluster 1	Cluster 1	Cluster 1	Cluster 1
ERS5247054 (SAMEA7490401)	14T0097	32991594	2014	FLI	Kitzingen	Bavaria	Germany	Lepus europaeus	950760	109	Francisella tularensis	95.48	1788147	32.17	26986	B.49	B.6	99.1	10	1	1	1	#N/A	#N/A	Cluster 1	Cluster 1	Cluster 1	Cluster 1	Cluster 1
ERS5247055 (SAMEA7490402)	14T0098	32991594	2014	FLI	Waldshut	Baden-Wuerttemberg	Germany	Homo sapiens	624540	72	Francisella tularensis	96.14	1788466	32.17	26987	B.61	B.6	99.1	10	1	1	3	#N/A	#N/A	#N/A	Cluster 1	Cluster 1	Cluster 1	Cluster 1
ERS5247056 (SAMEA7490403)	14T0102	32991594	2014	FLI	Hameln-Pyrmont	Lower Saxony	Germany	Gliridae	1046784	139	Francisella tularensis	97.82	1789042	32.17	26986	B.7	B.6	99	11	3	4	8	11	31	Cluster 6	Cluster 3	Cluster 3	Cluster 3	Cluster 1
ERS5247057 (SAMEA7490404)	14T0103	32991594	2014	FLI	Hameln-Pyrmont	Lower Saxony	Germany	Gliridae	1473128	165	Francisella tularensis	96.18	1790063	32.17	26986	B.7	B.6	99	11	3	4	8	11	31	Cluster 6	Cluster 3	Cluster 3	Cluster 3	Cluster 1
ERS5247058 (SAMEA7490405)	14T0104	32991594	2014	FLI	Emsland	Lower Saxony	Germany	Lepus europaeus	1152334	112	Francisella tularensis	90.36	1788198	32.17	26987	B.45	B.6	99.1	10	1	1	1	1	2	Cluster 1	Cluster 1	Cluster 1	Cluster 1	Cluster 1
ERS5247059 (SAMEA7490406)	14T0105	32991594	2014	FLI	Wuerzburg	Bavaria	Germany	Lepus europaeus	1291720	133	Francisella tularensis	92.53	1789435	32.17	22826	B.45	B.6	98.9	13	1	1	1	20	15	Cluster 1	Cluster 1	Cluster 1	Cluster 1	Cluster 1
ERS5247060 (SAMEA7490407)	14T0106	32991594	2014	FLI	Schweinfurt	Bavaria	Germany	Lepus europaeus	1144438	124	Francisella tularensis	94.18	1788008	32.19	25303	B.45	B.6	98.8	14	1	1	1	21	16	#N/A	Cluster 1	Cluster 1	Cluster 1	Cluster 1
ERS5247061 (SAMEA7490408)	14T0107	32991594	2014	FLI	Burgenlandkreis	Saxony-Anhalt	Germany	Lepus europaeus	648982	47	Francisella tularensis	86.08	1773460	32.3	16421	B.33	B.12	96.1	45	2	2	4	8	32	#N/A	#N/A	#N/A	#N/A	Cluster 2
ERS5247062 (SAMEA7490409)	14T0108	32991594	2014	FLI	Unstrut-Hainich-Kreis	Thuringia	Germany	Lepus europaeus	1745848	200	Francisella tularensis	96.33	1789963	32.17	26987	B.33	B.12	99.7	3	2	2	4	19	#N/A	#N/A	Cluster 2	Cluster 2	Cluster 2	Cluster 2
ERS5247063 (SAMEA7490410)	14T0114	32991594	2014	FLI	Hannover	Lower Saxony	Germany	Lepus europaeus	1403476	144	Francisella tularensis	93.91	1789234	32.18	23379	B.36	B.12	99.6	5	2	3	7	6	5	#N/A	Cluster 4	Cluster 2	Cluster 2	Cluster 2
ERS5247064 (SAMEA7490411)	14T0115	32991594	2014	FLI	Chemnitz	Saxony	Germany	Homo sapiens	1047922	108	Francisella tularensis	92.7	1788067	32.17	22925	B.49	B.6	99.1	10	1	1	1	1	2	Cluster 1	Cluster 1	Cluster 1	Cluster 1	Cluster 1
ERS5247065 (SAMEA7490412)	14T0122	32991594	2014	FLI	Burgenlandkreis	Saxony-Anhalt	Germany	Lepus europaeus	1705056	148	Francisella tularensis	91.48	1787450	32.2	20788	B.33	B.12	99	12	2	2	4	8	32	#N/A	Cluster 2	Cluster 2	Cluster 2	Cluster 2
ERS5247066 (SAMEA7490413)	14T0177	32991594	2014	FLI	Hassberge	Bavaria	Germany	Lepus europaeus	407210	33	Francisella tularensis	90.65	1768585	32.33	15038	B.61	B.6	95	57	1	1	3	3	33	#N/A	#N/A	Cluster 1	Cluster 1	Cluster 1
ERS5247067 (SAMEA7490414)	14T0178	32991594	2014	FLI	Mayen-Koblenz	Rhineland-Palatite	Germany	Lepus europaeus	1026318	102	Francisella tularensis	91.68	1788734	32.17	22799	B.49	B.6	99	12	1	1	1	34	34	#N/A	Cluster 1	Cluster 1	Cluster 1	Cluster 1
ERS5247068 (SAMEA7490415)	14T0182	32991594	2014	FLI	Lippe	North Rhine-Westphalia	Germany	Lepus europaeus	1275318	125	Francisella tularensis	90.97	1787249	32.17	23379	B.62	B.6	98.6	16	1	1	2	2	4	#N/A	Cluster 1	Cluster 1	Cluster 1	Cluster 1
ERS5247069 (SAMEA7490416)	14T0224	32991594	2014	FLI	Rendsburg-Eckernfoerde	Schleswig-Holstein	Germany	Lepus europaeus	826152	83	Francisella tularensis	91.64	1789121	32.17	29624	B.71	B.12	99.4	7	4	6	11	22	#N/A	#N/A	Cluster 5	Cluster 4	Cluster 5	Cluster 2
ERS5247070 (SAMEA7490417)	14T0232	32991594	2014	FLI	Schweinfurt	Bavaria	Germany	Lepus europaeus	1369938	138	Francisella tularensis	93.1	1787398	32.18	23805	B.49	B.6	99	12	1	1	1	23	35	#N/A	Cluster 1	Cluster 1	Cluster 1	Cluster 1
ERS5247071 (SAMEA7490418)	14T0233	32991594	2014	FLI	Schweinfurt	Bavaria	Germany	Lepus europaeus	1334400	125	Francisella tularensis	89.92	1788187	32.19	24075	B.49	B.6	98.8	14	1	1	1	23	#N/A	Cluster 1	Cluster 1	Cluster 1	Cluster 1	Cluster 1
ERS5247072 (SAMEA7490419)	14T0234	32991594	2014	FLI	Schweinfurt	Bavaria	Germany	Lepus europaeus	1317038	134	Francisella tularensis	92.47	1787168	32.17	23412	B.49	B.6	99	11	1	1	1	23	35	Cluster 1	Cluster 1	Cluster 1	Cluster 1	Cluster 1
ERS5247073 (SAMEA7490420)	14T0236	32991594	2014	FLI	Lippe	North Rhine-Westphalia	Germany	Lepus europaeus	610972	69	Francisella tularensis	93.78	1787533	32.21	22820	B.11	B.6	98.3	19	1	1	1	35	36	#N/A	#N/A	#N/A	Cluster 1	Cluster 1
ERS5247074 (SAMEA7490421)	15T0001	32991594	2015	FLI	Alb-Donau-Kreis	Bavaria	Germany	Lepus europaeus	439648	59	Francisella tularensis	98.11	1787541	32.17	26622	B.62	B.6	99.1	10	1	1	2	2	17	Cluster 4	Cluster 1	Cluster 1	Cluster 1	Cluster 1
ERS5247075 (SAMEA7490422)	15T0003	32991594	2015	FLI	Bad Neustadt	Bavaria	Germany	Lepus europaeus	616728	50	Francisella tularensis	88.16	1777097	32.23	21818	B.33	B.12	98.3	20	2	2	4	7	#N/A	#N/A	#N/A	Cluster 2	Cluster 2	Cluster 2
ERS5247076 (SAMEA7490423)	15T0011		2015	FLI	Neustadt an der Aisch-Bad Windsheim	Bavaria	Germany	Lepus europaeus	17278514	1134	Francisella tularensis	97.17	1777400	32.21	26890	B.45	B.6	99	11	1	1	1	21	16	Cluster 19	Cluster 1	Cluster 1	Cluster 1	Cluster 1
ERS5247077 (SAMEA7490424)	15T0012	29593661	2015	FLI	Hoexter	North Rhine-Westphalia	Germany	Lepus europaeus	10218300	670	Francisella tularensis	96.84	1779788	32.2	26526	B.33	B.12	99.7	3	2	2	21	36	#N/A	Cluster 26	Cluster 2	Cluster 2	Cluster 2	Cluster 2
ERS5247078 (SAMEA7490425)	15T0013	29593661	2015	FLI	Hoexter	North Rhine-Westphalia	Germany	Lepus europaeus	19116986	1254	Francisella tularensis	97.36	1777455	32.21	26890	B.62	B.6	99	11	1	1	2	2	#N/A	Cluster 4	Cluster 1	Cluster 1	Cluster 1	Cluster 1
ERS5247079 (SAMEA7490426)	15T0014	29593661	2015	FLI	Paderborn	North Rhine-Westphalia	Germany	Lepus europaeus	14593638	957	Francisella tularensis	96.9	1777614	32.21	26890	B.62	B.6	99	11	1	1	2	2	#N/A	#N/A	Cluster 1	Cluster 1	Cluster 1	Cluster 1
ERS5247080 (SAMEA7490427)	15T0016	29593661	2015	FLI	Lippe	North Rhine-Westphalia	Germany	Lepus europaeus	16156664	1060	Francisella tularensis	96.77	1777646	32.21	26890	B.11	B.6	99	12	1	1	1	35	36	#N/A	#N/A	Cluster 1	Cluster 1	Cluster 1
ERS5247081 (SAMEA7490428)	15T0022		2015	FLI	Mainz-Bingen	Rhineland-Palatite	Germany	Lepus europaeus	17337668	1138	Francisella tularensis	96.78	1777716	32.21	26526	B.34	B.12	99.7	4	2	#N/A	#N/A	#N/A	#N/A	#N/A	Cluster 2	Cluster 2	Cluster 2	Cluster 2
ERS5247082 (SAMEA7490429)	15T0031	29593661	2015	FLI	Ostwestfalen- Lippe	North Rhine-Westphalia	Germany	Lepus europaeus	18753018	1231	Francisella tularensis	97.09	1779611	32.2	26526	B.33	B.12	99.7	3	2	2	21	36	#N/A	Cluster 26	Cluster 2	Cluster 2	Cluster 2	Cluster 2
ERS5247083 (SAMEA7490430)	15T0085	29593661	2015	FLI	Duesseldorf	North Rhine-Westphalia	Germany	Lepus europaeus	20735374	1361	Francisella tularensis	96.93	1778390	32.21	26890	B.45	B.6	99.1	10	1	1	#N/A	#N/A	#N/A	#N/A	Cluster 1	Cluster 1	Cluster 1	Cluster 1
ERS5247084 (SAMEA7490431)	15T0086	29593661	2015	FLI	Euskirchen	North Rhine-Westphalia	Germany	Lepus europaeus	17725700	1163	Francisella tularensis	96.91	1776060	32.22	26890	B.49	B.6	99	11	1	1	#N/A	#N/A	#N/A	#N/A	Cluster 1	Cluster 1	Cluster 1	Cluster 1
ERS5247085 (SAMEA7490432)	15T0088		2015	FLI	Muenchen	Bavaria	Germany	Lepus europaeus	3835500	251	Francisella tularensis	96.77	1779571	32.21	26526	B.26	B.12	99.7	4	2	3	22	37	37	Cluster 39	Cluster 11	Cluster 2	Cluster 2	Cluster 2
ERS5247086 (SAMEA7490433)	15T0089		2015	FLI	Muenchen	Bavaria	Germany	Lepus europaeus	19634960	1288	Francisella tularensis	96.91	1779926	32.2	26526	B.26	B.12	99.7	4	2	3	22	37	37	Cluster 39	Cluster 11	Cluster 2	Cluster 2	Cluster 2
ERS5247087 (SAMEA7490434)	15T0194	32991594	2015	FLI	Ansbach	Bavaria	Germany	Lepus europaeus	18196828	1431	Francisella tularensis	98.71	1784455	32.18	26954	B.62	B.6	99.1	10	1	1	2	2	17	Cluster 4	Cluster 1	Cluster 1	Cluster 1	Cluster 1
ERS5247088 (SAMEA7490435)	15T0195		2015	FLI	Weissenburg-Gunzenhausen	Bavaria	Germany	Lepus europaeus	7343282	482	Francisella tularensis	98.13	1777754	32.2	25511	B.34	B.12	99.7	3	2	3	10	13	27	Cluster 37	Cluster 2	Cluster 2	Cluster 2	Cluster 2
ERS5247089 (SAMEA7490436)	15T0196		2015	FLI	Giessen	Hessen	Germany	Lepus europaeus	3835500	251	Francisella tularensis	96.82	1778024	32.21	26890	B.45	B.6	99	12	1	1	23	38	38	Cluster 32	Cluster 1	Cluster 1	Cluster 1	Cluster 1
ERS5247090 (SAMEA7490437)	15T0198		2015	FLI	Hannover	Lower Saxony	Germany	Lepus europaeus	23425822	1537	Francisella tularensis	96.3	1784143	32.21	26526	B.36	B.12	99.7	4	2	3	7	6	5	Cluster 5	Cluster 4	Cluster 2	Cluster 2	Cluster 2
ERS5247091 (SAMEA7490438)	15T0199		2015	FLI	Schwalm- Eder	Hesse	Germany	Lepus europaeus	3835500	251	Francisella tularensis	97.09	1779598	32.2	26526	B.80	B.12	99.7	4	2	2	#N/A	#N/A	#N/A	#N/A	#N/A	Cluster 2	Cluster 2	Cluster 2
ERS5247092 (SAMEA7490439)	15T0200		2015	FLI	Friesland	Lower Saxony	Germany	Lepus europaeus	15523932	1019	Francisella tularensis	97.34	1779554	32.2	26526	B.24	B.12	99.7	3	2	7	#N/A	#N/A	#N/A	#N/A	#N/A	#N/A	Cluster 6	Cluster 2
ERS5247093 (SAMEA7490440)	15T0201		2015	FLI	Hannover	Lower Saxony	Germany	Lepus europaeus	3835500	251	Francisella tularensis	97.82	1779232	32.2	26526	B.34	B.12	99.7	3	2	3	5	29	22	#N/A	Cluster 6	Cluster 2	Cluster 2	Cluster 2
ERS5247094 (SAMEA7490441)	15T0202		2015	FLI	Kassel	Hesse	Germany	Lepus europaeus	3835500	251	Francisella tularensis	97.08	1779609	32.2	26526	B.34	B.12	99.7	4	2	3	10	#N/A	#N/A	#N/A	Cluster 2	Cluster 2	Cluster 2	Cluster 2
ERS5247095 (SAMEA7490442)	15T0204		2015	FLI	Steinburg	Schleswig-Holstein	Germany	Lepus europaeus	21895126	1437	Francisella tularensis	97.99	1779523	32.2	26526	B.33	B.12	99.7	3	2	2	13	12	#N/A	#N/A	Cluster 2	Cluster 2	Cluster 2	Cluster 2
ERS5247096 (SAMEA7490443)	15T0206		2015	FLI	Steinburg	Schleswig-Holstein	Germany	Lepus europaeus	23227982	1524	Francisella tularensis	98.59	1780001	32.2	27530	B.33	B.12	99.7	4	2	2	4	8	#N/A	#N/A	Cluster 2	Cluster 2	Cluster 2	Cluster 2
ERS5247097 (SAMEA7490444)	15T0213		2015	FLI	Straubing-Bogen	Bavaria	Germany	Lepus europaeus	3835500	251	Francisella tularensis	98.56	1779890	32.2	26526	B.33	B.12	99.7	3	2	2	4	#N/A	#N/A	#N/A	Cluster 2	Cluster 2	Cluster 2	Cluster 2
ERS5247098 (SAMEA7490445)	15T0220		2015	FLI	Bad Pyrmont	Lower Saxony	Germany	Homo sapiens	3835500	251	Francisella tularensis	98.7	1780148	32.2	26891	B.7	B.6	99	11	3	4	8	11	11	Cluster 6	Cluster 3	Cluster 3	Cluster 3	Cluster 1
ERS5247099 (SAMEA7490446)	15T0221		2015	FLI	Koblenz	Rhineland-Palatite	Germany	Lepus europaeus	3835500	251	Francisella tularensis	98.61	1780427	32.2	26526	B.33	B.12	99.7	3	2	2	4	24	18	Cluster 16	Cluster 2	Cluster 2	Cluster 2	Cluster 2
ERS5247100 (SAMEA7490447)	15T0224		2015	FLI	Rems-Murr-Kreis	Baden-Wuerttemberg	Germany	Lepus europaeus	3835500	251	Francisella tularensis	98.68	1778313	32.21	27534	B.61	B.6	99.1	10	1	1	3	3	3	Cluster 3	Cluster 1	Cluster 1	Cluster 1	Cluster 1
ERS5247101 (SAMEA7490448)	15T0726		2015	FLI	Osnabrueck	Lower Saxony	Germany	Lepus europaeus	3835500	251	Francisella tularensis	98.66	1779619	32.2	26526	B.33	B.12	99.7	3	2	2	4	#N/A	#N/A	#N/A	#N/A	Cluster 2	Cluster 2	Cluster 2
ERS5247102 (SAMEA7490449)	15T0727		2015	FLI	Dachau	Bavaria	Germany	Lepus europaeus	3835500	251	Francisella tularensis	98.63	1778317	32.21	27534	B.53	B.6	99.1	10	1	1	6	9	#N/A	#N/A	Cluster 1	Cluster 1	Cluster 1	Cluster 1
ERS5247103 (SAMEA7490450)	15T0741		2015	FLI	Berlin	Berlin	Germany	Simiiformes	3835500	251	Francisella tularensis	98.28	1778306	32.21	27534	B.45	B.6	99.1	10	1	1	1	39	39	#N/A	Cluster 1	Cluster 1	Cluster 1	Cluster 1
ERS5247104 (SAMEA7490451)	15T0746		2015	FLI	Mayen-Koblenz	Rhineland-Palatite	Germany	Lepus europaeus	3835500	251	Francisella tularensis	98.65	1778301	32.21	27534	B.49	B.6	99.1	10	1	1	1	34	34	Cluster 1	Cluster 1	Cluster 1	Cluster 1	Cluster 1
ERS5247105 (SAMEA7490452)	15T0753		2015	FLI	Schweinfurt	Bavaria	Germany	Lepus europaeus	3835500	251	Francisella tularensis	98.45	1777959	32.21	27266	B.61	B.6	99	11	1	1	3	3	33	Cluster 33	Cluster 1	Cluster 1	Cluster 1	Cluster 1
ERS5247106 (SAMEA7490453)	15T0759	32991594	2015	FLI	Goslar	Lower Saxony	Germany	Lepus europaeus	6078348	399	Francisella tularensis	97.69	1779821	32.2	26890	B.7	B.6	99	11	3	4	8	#N/A	#N/A	#N/A	Cluster 3	Cluster 3	Cluster 3	Cluster 1
ERS5247107 (SAMEA7490454)	15T0760	32991594	2015	FLI	Bad Kreuznach	Rhineland-Palatite	Germany	Lepus europaeus	7385904	484	Francisella tularensis	93.95	1778002	32.21	26890	B.45	B.6	99.1	10	1	1	1	15	#N/A	Cluster 12	Cluster 1	Cluster 1	Cluster 1	Cluster 1
ERS5247108 (SAMEA7490455)	15T0765		2017	FLI	Mayen-Koblenz	Rhineland-Palatite	Germany	Lepus europaeus	3835500	251	Francisella tularensis	98.13	1777607	32.21	26890	B.49	B.6	99.1	10	1	1	1	1	#N/A	Cluster 1	Cluster 1	Cluster 1	Cluster 1	Cluster 1
ERS5247109 (SAMEA7490456)	15T0767	32991594	2015	FLI	Ludwigsburg	Baden-Wuerttemberg	Germany	Lepus europaeus	537438	49	Francisella tularensis	90.17	1783440	32.2	22825	B.61	B.6	98	23	1	1	3	3	3	#N/A	#N/A	Cluster 1	Cluster 1	Cluster 1
ERS5247110 (SAMEA7490457)	15T0768		2015	FLI	Uckermark	Brandenburg	Germany	Sus scrofa	3835500	251	Francisella tularensis	98.13	1779491	32.2	26880	B.71	B.12	99.4	7	4	6	11	22	40	Cluster 34	Cluster 5	Cluster 4	Cluster 5	Cluster 2
ERS5247111 (SAMEA7490458)	15T0770		2015	FLI	Mayen- Koblenz	Rhineland-Palatite	Germany	Lepus europaeus	22165500	1455	Francisella tularensis	97.83	1777607	32.21	26890	B.45	B.6	99	11	1	1	1	1	#N/A	#N/A	Cluster 1	Cluster 1	Cluster 1	Cluster 1
ERS5247112 (SAMEA7490459)	15T0771		2015	FLI	Passau	Bavaria	Germany	Lepus europaeus	21534716	1413	Francisella tularensis	98.17	1779960	32.2	26526	B.34	B.12	99.7	4	2	3	5	5	9	Cluster 15	Cluster 2	Cluster 2	Cluster 2	Cluster 2
ERS5247113 (SAMEA7490460)	15T0772		2015	FLI	Passau	Bavaria	Germany	Lepus europaeus	3835500	251	Francisella tularensis	97.83	1779943	32.2	26526	B.34	B.12	99.7	4	2	3	5	5	9	Cluster 15	Cluster 2	Cluster 2	Cluster 2	Cluster 2
ERS5247114 (SAMEA7490461)	15T0793		2015	FLI	Rhoen-Grabfeld	Bavaria	Germany	Lepus europaeus	3835500	251	Francisella tularensis	97.92	1778404	32.21	26890	B.49	B.6	99.1	10	1	1	1	1	41	Cluster 1	Cluster 1	Cluster 1	Cluster 1	Cluster 1
ERS5247115 (SAMEA7490462)	15T0794		2015	FLI	Roth	Bavaria	Germany	Lepus europaeus	3835500	251	Francisella tularensis	97.86	1779603	32.2	26526	B.22	B.12	99.7	3	2	#N/A	#N/A	#N/A	#N/A	#N/A	Cluster 7	Cluster 7	Cluster 7	Cluster 2
ERS5247116 (SAMEA7490463)	15T0795		2015	FLI	Goettingen	Lower Saxony	Germany	Lepus europaeus	3835500	251	Francisella tularensis	98.26	1779599	32.2	26526	B.80	B.12	99.7	3	2	2	14	17	#N/A	#N/A	Cluster 2	Cluster 2	Cluster 2	Cluster 2
ERS5247117 (SAMEA7490464)	15T0803		2015	FLI	Amberg-Sulzbach	Hesse	Germany	Lepus europaeus	3835500	251	Francisella tularensis	98	1777965	32.21	26890	B.62	B.6	99	11	1	1	2	2	4	Cluster 4	Cluster 1	Cluster 1	Cluster 1	Cluster 1
ERS5247118 (SAMEA7490465)	15T0804		2015	FLI	Marburg-Biedenkop	Hesse	Germany	Lepus europaeus	3835500	251	Francisella tularensis	97.86	1780140	32.2	26890	B.7	B.6	99	11	3	4	19	#N/A	#N/A	#N/A	Cluster 3	Cluster 3	Cluster 3	Cluster 1
ERS5247119 (SAMEA7490466)	15T0805		2015	FLI	Limburg-Weilburg	Hesse	Germany	Lepus europaeus	11133646	730	Francisella tularensis	97.73	1779582	32.21	26526	B.33	B.12	99.7	3	2	2	4	24	18	Cluster 16	Cluster 2	Cluster 2	Cluster 2	Cluster 2
ERS5247120 (SAMEA7490467)	15T0806		2015	FLI	Giessen	Hesse	Germany	Lepus europaeus	11749480	771	Francisella tularensis	97.73	1777620	32.21	26890	B.45	B.6	99	11	1	1	23	38	38	Cluster 32	Cluster 1	Cluster 1	Cluster 1	Cluster 1
ERS5247121 (SAMEA7490468)	15T0807		2015	FLI	Schwalm- Eder- Kreis	Hesse	Germany	Meles meles	9358506	614	Francisella tularensis	97.54	1779816	32.2	26890	B.7	B.6	99	11	3	4	8	11	#N/A	Cluster 6	Cluster 3	Cluster 3	Cluster 3	Cluster 1
ERS5247122 (SAMEA7490469)	15T0808		2015	FLI	Enz-Kreis	Baden-Wuerttemberg	Germany	Lepus europaeus	3835500	251	Francisella tularensis	97.85	1777634	32.21	26890	B.45	B.6	99.1	10	1	1	1	#N/A	#N/A	#N/A	Cluster 1	Cluster 1	Cluster 1	Cluster 1
ERS5247123 (SAMEA7490470)	16T0004	32991594	2016	FLI	Cham	Bavaria	Germany	Lepus europaeus	15368860	1209	Francisella tularensis	98.49	1786589	32.18	27609	B.33	B.12	99.7	3	2	2	24	40	#N/A	Cluster 27	Cluster 2	Cluster 2	Cluster 2	Cluster 2
ERS5247124 (SAMEA7490471)	16T0007		2016	FLI	Main-Tauber-Kreis	Baden-Wuerttemberg	Germany	Lepus europaeus	1516218	172	Francisella tularensis	96.81	1787550	32.17	25318	B.45	B.6	99.1	10	1	1	1	1	42	Cluster 1	Cluster 1	Cluster 1	Cluster 1	Cluster 1
ERS5247125 (SAMEA7490472)	16T0009		2016	FLI	Limburg-Weilburg	Hesse	Germany	Lepus europaeus	16535814	1300	Francisella tularensis	98.73	1784290	32.18	26954	B.45	B.6	99.1	10	1	1	1	15	#N/A	Cluster 12	Cluster 1	Cluster 1	Cluster 1	Cluster 1
ERS5247126 (SAMEA7490473)	16T0010		2016	FLI	Kassel	Hesse	Germany	Lepus europaeus	16434016	1292	Francisella tularensis	98.86	1784196	32.18	26954	B.55	B.6	99.1	10	1	1	1	41	#N/A	Cluster 1	Cluster 1	Cluster 1	Cluster 1	Cluster 1
ERS5247127 (SAMEA7490474)	16T0011		2016	FLI	Nordwestmecklenburg	Mecklenburg-Vorpommern	Germany	Lepus europaeus	16722848	1315	Francisella tularensis	98.65	1787449	32.19	27594	B.33	B.12	99.7	3	2	2	16	25	19	Cluster 13	Cluster 2	Cluster 2	Cluster 2	Cluster 2
ERS5247128 (SAMEA7490475)	16T0014		2016	FLI	Cham	Bavaria	Germany	Lepus europaeus	13978720	1099	Francisella tularensis	98.84	1786602	32.18	27609	B.33	B.12	99.7	3	2	2	24	40	#N/A	Cluster 27	Cluster 2	Cluster 2	Cluster 2	Cluster 2
ERS5247129 (SAMEA7490476)	16T0022		2016	FLI	Stuttgart	Baden-Wuerttemberg	Germany	Lepus europaeus	10751036	845	Francisella tularensis	98.72	1785036	32.19	27598	B.45	B.6	99	12	1	1	1	42	43	Cluster 28	Cluster 1	Cluster 1	Cluster 1	Cluster 1
ERS5247130 (SAMEA7490477)	16T0024	32991594	2016	FLI	Ruedersheim	Rhineland-Palatite	Germany	Lepus europaeus	16504602	1298	Francisella tularensis	98.75	1784722	32.18	26954	B.45	B.6	99.1	10	1	1	1	15	#N/A	Cluster 12	Cluster 1	Cluster 1	Cluster 1	Cluster 1
ERS5247131 (SAMEA7490478)	16T0025	32991594	2016	FLI	Hannover	Lower Saxony	Germany	Lepus europaeus	18410186	1448	Francisella tularensis	98.93	1786143	32.18	26955	B.36	B.12	99.6	5	2	3	7	6	5	Cluster 5	Cluster 4	Cluster 2	Cluster 2	Cluster 2
ERS5247132 (SAMEA7490479)	16T0026	32991594	2016	FLI	Hemmingen	Lower Saxony	Germany	Lepus europaeus	16695248	1313	Francisella tularensis	98.82	1786466	32.18	26955	B.36	B.12	99.7	4	2	3	7	6	5	Cluster 5	Cluster 4	Cluster 2	Cluster 2	Cluster 2
ERS5247133 (SAMEA7490480)	16T0029		2016	FLI	Kitzingen	Bavaria	Germany	Lepus europaeus	20272196	1594	Francisella tularensis	98.91	1786867	32.21	26954	B.45	B.6	99.1	10	1	1	1	20	15	Cluster 1	Cluster 1	Cluster 1	Cluster 1	Cluster 1
ERS5247134 (SAMEA7490481)	16T0048		2016	FLI	Limburg-Weilburg	Hesse	Germany	Lepus europaeus	13659534	1074	Francisella tularensis	98.88	1786593	32.18	27594	B.33	B.12	99.7	3	2	2	4	24	18	Cluster 16	Cluster 2	Cluster 2	Cluster 2	Cluster 2
ERS5247135 (SAMEA7490482)	16T0049		2016	FLI	Rheingau-Taunus-Kreis	Hesse	Germany	Lepus europaeus	17908322	1408	Francisella tularensis	98.94	1784593	32.18	26954	B.45	B.6	99.1	10	1	1	1	#N/A	#N/A	#N/A	Cluster 1	Cluster 1	Cluster 1	Cluster 1
ERS5247136 (SAMEA7490483)	16T0051		2016	FLI	Stuttgart	Baden-Wuerttemberg	Germany	Lepus europaeus	17114668	1346	Francisella tularensis	98.95	1783844	32.18	26954	B.61	B.6	99.1	10	1	1	3	3	#N/A	Cluster 3	Cluster 1	Cluster 1	Cluster 1	Cluster 1
ERS5247137 (SAMEA7490484)	16T0052		2016	FLI	Stuttgart	Baden-Wuerttemberg	Germany	Lepus europaeus	13623366	1071	Francisella tularensis	98.88	1785078	32.18	26954	B.61	B.6	99	11	1	1	3	3	13	Cluster 3	Cluster 1	Cluster 1	Cluster 1	Cluster 1
ERS5247138 (SAMEA7490485)	16T0053		2016	FLI	Stuttgart	Baden-Wuerttemberg	Germany	Lepus europaeus	18131184	1426	Francisella tularensis	98.89	1783850	32.18	26954	B.61	B.6	99	11	1	1	3	3	13	Cluster 3	Cluster 1	Cluster 1	Cluster 1	Cluster 1
ERS5247139 (SAMEA7490486)	16T0054		2016	FLI	Stuttgart	Baden-Wuerttemberg	Germany	Lepus europaeus	15281316	1202	Francisella tularensis	98.91	1784681	32.19	26954	B.45	B.6	99.1	10	1	1	1	1	#N/A	Cluster 14	Cluster 1	Cluster 1	Cluster 1	Cluster 1
ERS5247140 (SAMEA7490487)	16T0055		2016	FLI	Rhoen-Grabfeld	Bavaria	Germany	Lepus europaeus	15807302	1243	Francisella tularensis	98.92	1785743	32.18	26955	B.33	B.12	99.7	3	2	2	16	#N/A	#N/A	#N/A	#N/A	Cluster 2	Cluster 2	Cluster 2
ERS5247141 (SAMEA7490488)	16T0056		2016	FLI	Giessen	Hesse	Germany	Lepus europaeus	18612484	1464	Francisella tularensis	99.01	1785764	32.18	26955	B.33	B.12	99.7	3	2	2	4	#N/A	#N/A	#N/A	Cluster 2	Cluster 2	Cluster 2	Cluster 2
ERS5247142 (SAMEA7490489)	16T0621		2016	FLI	Ludwigsburg	Baden-Wuerttemberg	Germany	Lepus europaeus	16002990	1258	Francisella tularensis	98.83	1784679	32.19	26954	B.45	B.6	99	12	1	1	1	42	43	Cluster 28	Cluster 1	Cluster 1	Cluster 1	Cluster 1
ERS5247143 (SAMEA7490490)	16T0622		2016	FLI	Schwaebisch Hall	Baden-Wuerttemberg	Germany	Lepus europaeus	10534434	828	Francisella tularensis	98.09	1791701	32.24	27598	B.62	B.6	99.1	10	1	1	2	2	4	Cluster 4	Cluster 1	Cluster 1	Cluster 1	Cluster 1
ERS5247144 (SAMEA7490491)	16T0623		2016	FLI	Schwaebisch Hall	Baden-Wuerttemberg	Germany	Lepus europaeus	17764264	1397	Francisella tularensis	98.85	1783810	32.18	26954	B.45	B.6	99	11	1	1	1	1	#N/A	#N/A	Cluster 1	Cluster 1	Cluster 1	Cluster 1
ERS5247145 (SAMEA7490492)	16T0942		2016	FLI	Passau	Hesse	Germany	Lepus europaeus	15853362	1247	Francisella tularensis	98.81	1784100	32.18	26954	B.62	B.6	99	11	1	1	2	2	#N/A	Cluster 4	Cluster 1	Cluster 1	Cluster 1	Cluster 1
ERS5247146 (SAMEA7490493)	16T1167		2016	FLI	Muenchen	Bavaria	Germany	Lepus europaeus	19443022	1529	Francisella tularensis	98.92	1783873	32.18	26954	B.53	B.6	99.1	10	1	1	6	9	29	#N/A	Cluster 1	Cluster 1	Cluster 1	Cluster 1
ERS5247147 (SAMEA7490494)	16T1168		2016	FLI	Goeppingen	Baden-Wuerttemberg	Germany	Lepus europaeus	16784238	1320	Francisella tularensis	98.98	1785784	32.18	26955	B.39	B.12	99.7	4	2	5	18	43	44	Cluster 36	Cluster 9	Cluster 6	Cluster 4	Cluster 2
ERS5247148 (SAMEA7490495)	16T1169		2016	FLI	Goeppingen	Baden-Wuerttemberg	Germany	Lepus europaeus	12564418	988	Francisella tularensis	98.73	1785784	32.18	26955	B.39	B.12	99.7	4	2	5	18	43	44	Cluster 36	Cluster 9	Cluster 6	Cluster 4	Cluster 2
ERS5247149 (SAMEA7490496)	16T1171		2016	FLI	Neunkirchen a.d. Brand	Bavaria	Germany	Lepus europaeus	18018346	1417	Francisella tularensis	98.93	1786221	32.18	27594	B.33	B.12	99.7	3	2	2	13	12	45	Cluster 25	Cluster 2	Cluster 2	Cluster 2	Cluster 2
ERS5247150 (SAMEA7490497)	16T1176		2016	FLI	Schwaebisch Hall	Baden-Wuerttemberg	Germany	Lepus europaeus	17358442	1365	Francisella tularensis	98.88	1787185	32.19	27594	B.33	B.12	99.7	3	2	2	13	12	46	Cluster 24	Cluster 2	Cluster 2	Cluster 2	Cluster 2
ERS5247151 (SAMEA7490498)	16T1309	32991594	2016	FLI	Hannover	Lower Saxony	Germany	Lepus europaeus	10833494	852	Francisella tularensis	98.5	1784242	32.18	27598	B.62	B.6	99.1	10	1	1	2	2	17	Cluster 4	Cluster 1	Cluster 1	Cluster 1	Cluster 1
ERS5247152 (SAMEA7490499)	16T1310		2016	FLI	Hannover	Lower Saxony	Germany	Lepus europaeus	11009434	866	Francisella tularensis	98.93	1786882	32.18	27609	B.34	B.12	99.7	3	2	3	5	44	47	Cluster 38	Cluster 10	Cluster 2	Cluster 2	Cluster 2
ERS5247153 (SAMEA7490500)	17T0720	32991594	2017	FLI	Wesel	North Rhine-Westphalia	Germany	Lepus europaeus	731100	87	Francisella tularensis	94.22	1788893	32.17	25607	B.39	B.12	99.7	4	2	5	25	#N/A	#N/A	#N/A	#N/A	Cluster 5	Cluster 4	Cluster 2
ERS5247154 (SAMEA7490501)	17T0737	32991594	2017	FLI	Warendorf	North Rhine-Westphalia	Germany	Lepus europaeus	449260	53	Francisella tularensis	93.78	1787748	32.17	26986	B.62	B.6	99.1	10	1	1	2	2	48	Cluster 10	Cluster 1	Cluster 1	Cluster 1	Cluster 1
ERS5247155 (SAMEA7490502)	17T1131	32991594	2017	FLI	Soest	North Rhine-Westphalia	Germany	Lepus europaeus	196954	26	Francisella tularensis	96.81	1786051	32.18	23975	B.62	B.6	98.9	13	1	1	2	#N/A	#N/A	#N/A	Cluster 1	Cluster 1	Cluster 1	Cluster 1
ERS5247156 (SAMEA7490503)	17T1184	32991594	2017	FLI	Soest	North Rhine-Westphalia	Germany	Lepus europaeus	677444	71	Francisella tularensis	91.87	1787771	32.17	26986	B.49	B.6	99.1	10	1	1	9	10	49	#N/A	Cluster 1	Cluster 1	Cluster 1	Cluster 1
ERS5247157 (SAMEA7490504)	17T1201	32991594	2017	FLI	Dillingen a.d. Donau	Bavaria	Germany	Lepus europaeus	1479036	194	Francisella tularensis	97.46	1788862	32.17	26987	B.33	B.12	99.7	3	2	2	17	16	20	Cluster 11	Cluster 2	Cluster 2	Cluster 2	Cluster 2
ERS5247158 (SAMEA7490505)	17T1202	32991594	2017	FLI	Rems-Murr-Kreis	Baden-Wuerttemberg	Germany	Lepus europaeus	229874	30	Francisella tularensis	97.12	1785478	32.18	23699	B.45	B.6	98.9	13	1	1	1	1	6	Cluster 7	Cluster 1	Cluster 1	Cluster 1	Cluster 1
ERS5247159 (SAMEA7490506)	17T1203		2017	FLI	Rems-Murr-Kreis	Baden-Wuerttemberg	Germany	Lepus europaeus	771518	76	Francisella tularensis	91.18	1787830	32.17	26617	B.45	B.6	99.1	10	1	1	1	1	6	Cluster 7	Cluster 1	Cluster 1	Cluster 1	Cluster 1
ERS5247160 (SAMEA7490507)	17T1414		2017	FLI	Heidenheim a.d. Brenz	Bavaria	Germany	Sus scrofa	696980	86	Francisella tularensis	95.59	1787620	32.17	26622	B.49	B.6	99	12	1	1	1	#N/A	#N/A	#N/A	Cluster 1	Cluster 1	Cluster 1	Cluster 1
ERS5247161 (SAMEA7490508)	17T1415		2017	FLI	Aalen	Baden-Wuerttemberg	Germany	Lepus europaeus	1118628	146	Francisella tularensis	97.1	1788183	32.17	26622	B.45	B.6	99.1	10	1	1	1	#N/A	#N/A	Cluster 1	Cluster 1	Cluster 1	Cluster 1	Cluster 1
ERS5247162 (SAMEA7490509)	17T1419		2017	FLI	Warendorl	North Rhine-Westphalia	Germany	Lepus europaeus	660478	64	Francisella tularensis	90.29	1786569	32.17	25623	B.62	B.6	99	12	1	1	2	2	48	Cluster 10	Cluster 1	Cluster 1	Cluster 1	Cluster 1
ERS5247163 (SAMEA7490510)	17T1428		2017	FLI	Salzkotten	North Rhine-Westphalia	Germany	Lepus europaeus	2021272	261	Francisella tularensis	96.3	1787544	32.17	26986	B.62	B.6	99	11	1	1	2	2	24	Cluster 4	Cluster 1	Cluster 1	Cluster 1	Cluster 1
ERS5247164 (SAMEA7490511)	17T1429	32991594	2017	FLI	Dillingen a.d. Donau	Bavaria	Germany	Lepus europaeus	534290	57	Francisella tularensis	92.9	1789132	32.17	27626	B.33	B.12	99.7	3	2	2	17	16	20	Cluster 11	Cluster 2	Cluster 2	Cluster 2	Cluster 2
ERS5247165 (SAMEA7490512)	17T1430	32991594	2017	FLI	Miesbach	Bavaria	Germany	Lepus europaeus	1006962	128	Francisella tularensis	96.41	1787735	32.17	26986	B.45	B.6	99.1	10	1	1	1	1	50	Cluster 1	Cluster 1	Cluster 1	Cluster 1	Cluster 1
ERS5247166 (SAMEA7490513)	17T1431		2017	FLI	Ebersberg	Bavaria	Germany	Lepus europaeus	360404	32	Francisella tularensis	88.58	1787894	32.17	26986	B.45	B.6	99.1	10	1	1	1	1	50	Cluster 1	Cluster 1	Cluster 1	Cluster 1	Cluster 1
ERS5247167 (SAMEA7490514)	17T1541		2017	FLI	Forchheim	Bavaria	Germany	Lepus europaeus	977098	130	Francisella tularensis	97.62	1788344	32.18	25532	B.33	B.12	99.7	4	2	2	13	12	45	Cluster 25	Cluster 2	Cluster 2	Cluster 2	Cluster 2
ERS5247168 (SAMEA7490515)	17T1542	32991594	2017	FLI	Rems-Murr-Kreis	Baden-Wuerttemberg	Germany	Lepus europaeus	893928	115	Francisella tularensis	97.12	1787749	32.17	26986	B.61	B.6	99.1	10	1	1	3	3	3	Cluster 3	Cluster 1	Cluster 1	Cluster 1	Cluster 1
ERS5247169 (SAMEA7490516)	18T0028		2018	FLI	Rohrdorf	Bavaria	Germany	Lepus europaeus	1078798	142	Francisella tularensis	97.63	1789352	32.17	26987	B.80	B.12	99.7	3	2	2	14	17	#N/A	#N/A	Cluster 2	Cluster 2	Cluster 2	Cluster 2
ERS5247170 (SAMEA7490517)	18T0029		2018	FLI	Obergroenningen	Baden-Wuerttemberg	Germany	Lepus europaeus	1510702	194	Francisella tularensis	97.22	1787282	32.17	26986	B.45	B.6	99.1	10	1	1	1	45	51	Cluster 29	Cluster 1	Cluster 1	Cluster 1	Cluster 1
ERS5247171 (SAMEA7490518)	18T0030		2018	FLI	Soest	North Rhine-Westphalia	Germany	Lepus europaeus	1215552	150	Francisella tularensis	95.89	1788095	32.17	26987	B.45	B.6	99.1	10	1	1	1	45	51	Cluster 29	Cluster 1	Cluster 1	Cluster 1	Cluster 1
ERS5247172 (SAMEA7490519)	18T0117		2018	FLI	Fuerstenfeldbruck	Bavaria	Germany	Lepus europaeus	1302312	159	Francisella tularensis	95.72	1787822	32.17	26986	B.53	B.6	99.1	10	1	1	6	9	#N/A	#N/A	Cluster 1	Cluster 1	Cluster 1	Cluster 1
ERS5247173 (SAMEA7490520)	18T0119		2018	FLI	Passau	Bavaria	Germany	Lepus europaeus	1485274	187	Francisella tularensis	96.97	1788168	32.17	26986	B.53	B.6	99.1	10	1	1	6	9	14	Cluster 20	Cluster 1	Cluster 1	Cluster 1	Cluster 1
ERS5247174 (SAMEA7490521)	18T0120		2018	FLI	Dillingen a.d. Donau	Bavaria	Germany	Lepus europaeus	1655312	206	Francisella tularensis	96.38	1787119	32.18	26986	B.53	B.6	99.1	10	1	1	6	9	14	Cluster 20	Cluster 1	Cluster 1	Cluster 1	Cluster 1
ERS5247175 (SAMEA7490522)	18T0155		2018	FLI	Soest	North Rhine-Westphalia	Germany	Lepus europaeus	1547736	187	Francisella tularensis	96.06	1787872	32.17	26986	B.49	B.6	99.1	10	1	1	9	10	8	#N/A	Cluster 1	Cluster 1	Cluster 1	Cluster 1
ERS5247176 (SAMEA7490523)	18T0158		2018	FLI	Ostalbkreis	Baden-Wuerttemberg	Germany	Lepus europaeus	896806	101	Francisella tularensis	93.8	1789428	32.17	26987	B.33	B.12	99.7	3	2	2	13	12	46	Cluster 24	Cluster 2	Cluster 2	Cluster 2	Cluster 2
ERS5247177 (SAMEA7490524)	18T0160		2018	FLI	Wuerzburg	Bavaria	Germany	Lepus europaeus	1943882	240	Francisella tularensis	96.85	1787766	32.17	26986	B.45	B.6	99.1	10	1	1	1	20	15	Cluster 1	Cluster 1	Cluster 1	Cluster 1	Cluster 1
ERS5247178 (SAMEA7490525)	18T0161		2018	FLI	Heilbronn	Baden-Wuerttemberg	Germany	Lepus europaeus	973790	123	Francisella tularensis	96.77	1787757	32.17	26986	B.61	B.6	99.1	10	1	1	3	3	3	Cluster 3	Cluster 1	Cluster 1	Cluster 1	Cluster 1
ERS5247179 (SAMEA7490526)	18T0163		2018	FLI	Ostalbkreis	Baden-Wuerttemberg	Germany	Lepus europaeus	3411906	255	Francisella tularensis	87.41	1780940	32.2	26914	B.45	B.6	99.1	10	1	1	1	1	2	Cluster 1	Cluster 1	Cluster 1	Cluster 1	Cluster 1
ERS5247180 (SAMEA7490527)	18T0164		2018	FLI	Calw	Baden-Wuerttemberg	Germany	Lepus europaeus	1579162	203	Francisella tularensis	97.22	1788144	32.17	26986	B.61	B.6	99.1	10	1	1	3	3	#N/A	Cluster 3	Cluster 1	Cluster 1	Cluster 1	Cluster 1
ERS5247181 (SAMEA7490528)	18T0167		2018	FLI	Kitzingen	Bavaria	Germany	Lepus europaeus	2050706	231	Francisella tularensis	94.58	1789762	32.17	22880	B.45	B.6	98.9	13	1	1	1	1	2	Cluster 1	Cluster 1	Cluster 1	Cluster 1	Cluster 1
ERS5247182 (SAMEA7490529)	18T0168		2018	FLI	Dillingen a.d. Donau	Bavaria	Germany	Lepus europaeus	917672	97	Francisella tularensis	93.33	1787168	32.18	26622	B.33	B.12	99.6	5	2	2	17	16	#N/A	Cluster 11	Cluster 2	Cluster 2	Cluster 2	Cluster 2
ERS5247183 (SAMEA7490530)	18T0172		2018	FLI	Heidenheim a.d. Brenz	Bavaria	Germany	Lepus europaeus	952914	104	Francisella tularensis	94.67	1786135	32.18	25623	B.45	B.6	98.9	13	1	1	1	1	2	#N/A	Cluster 1	Cluster 1	Cluster 1	Cluster 1
ERS5247184 (SAMEA7490531)	18T0174		2018	FLI	Heidenheim a.d. Brenz	Bavaria	Germany	Lepus europaeus	1456106	169	Francisella tularensis	96.42	1787994	32.17	25623	B.45	B.6	99.1	10	1	1	1	1	2	Cluster 1	Cluster 1	Cluster 1	Cluster 1	Cluster 1
ERS5247185 (SAMEA7490532)	18T0195		2018	FLI	Main-Tauber	Baden-Wuerttemberg	Germany	Lepus europaeus	709704	85	Francisella tularensis	96.2	1786833	32.17	25319	B.49	B.6	98.8	14	1	1	1	46	52	#N/A	Cluster 1	Cluster 1	Cluster 1	Cluster 1
ERS5247186 (SAMEA7490533)	18T0196		2018	FLI	Soest	North Rhine-Westphalia	Germany	Lepus europaeus	805956	83	Francisella tularensis	93.92	1786796	32.18	23379	B.49	B.6	98.4	18	1	1	9	10	49	Cluster 9	Cluster 1	Cluster 1	Cluster 1	Cluster 1
ERS5247187 (SAMEA7490534)	18T0198		2018	FLI	Main-Tauber	Baden-Wuerttemberg	Germany	Lepus europaeus	847686	95	Francisella tularensis	94.47	1788582	32.17	26622	B.45	B.6	99	11	1	1	12	26	#N/A	Cluster 1	Cluster 1	Cluster 1	Cluster 1	Cluster 1
ERS5247188 (SAMEA7490535)	18T0199		2018	FLI	Dillingen a.d. Donau	Bavaria	Germany	Lepus europaeus	760862	74	Francisella tularensis	91.83	1789440	32.17	25293	B.33	B.12	99.6	5	2	2	17	16	20	Cluster 11	Cluster 2	Cluster 2	Cluster 2	Cluster 2
ERS5247189 (SAMEA7490536)	18T0200		2018	FLI	Hannover	Lower Saxony	Germany	Lepus europaeus	846110	113	Francisella tularensis	97.6	1789368	32.17	27626	B.36	B.12	99.7	4	2	3	7	6	5	Cluster 5	Cluster 4	Cluster 2	Cluster 2	Cluster 2
ERS5247190 (SAMEA7490537)	18T0205		2018	FLI	Dillingen a.d. Donau	Bavaria	Germany	Lepus europaeus	960514	103	Francisella tularensis	93.41	1789775	32.17	26987	B.34	B.12	99.7	4	2	3	5	5	53	#N/A	Cluster 2	Cluster 2	Cluster 2	Cluster 2
ERS5247191 (SAMEA7490538)	18T2158		2018	FLI	Ostalbkreis	Baden-Wuerttemberg	Germany	Lepus europaeus	968274	107	Francisella tularensis	94.5	1786665	32.18	26986	B.45	B.6	99	11	1	1	1	#N/A	#N/A	#N/A	Cluster 1	Cluster 1	Cluster 1	Cluster 1
ERS5247192 (SAMEA7490539)	18T2159		2018	FLI	Lippe	North Rhine-Westphalia	Germany	Lepus europaeus	1177540	143	Francisella tularensis	96.69	1787416	32.18	24021	B.62	B.6	99	12	1	1	2	2	4	Cluster 4	Cluster 1	Cluster 1	Cluster 1	Cluster 1
ERS5247193 (SAMEA7490540)	18T2161		2018	FLI	Hannover	Lower Saxony	Germany	Lepus europaeus	2033932	179	Francisella tularensis	92.57	1781137	32.22	21876	B.36	B.12	99	12	2	3	7	6	5	Cluster 5	Cluster 4	Cluster 2	Cluster 2	Cluster 2
ERS5247194 (SAMEA7490541)	18T2163		2018	FLI	Ostalbkreis	Baden-Wuerttemberg	Germany	Lepus europaeus	505346	58	Francisella tularensis	95.23	1785664	32.19	23379	B.34	B.12	99	11	2	3	5	47	#N/A	#N/A	#N/A	Cluster 2	Cluster 2	Cluster 2
ERS5247195 (SAMEA7490542)	18T2170		2018	FLI	Kirchberg-Murr	Baden-Wuerttemberg	Germany	Lepus europaeus	835832	96	Francisella tularensis	94.8	1788691	32.18	22799	B.45	B.6	98.9	13	1	1	1	1	6	#N/A	Cluster 1	Cluster 1	Cluster 1	Cluster 1
ERS5247196 (SAMEA7490543)	18T2171		2018	FLI	Passau	Bavaria	Germany	Lepus europaeus	875966	99	Francisella tularensis	94.86	1789489	32.17	26622	B.34	B.12	99.7	4	2	3	5	5	53	#N/A	Cluster 2	Cluster 2	Cluster 2	Cluster 2
ERS5247197 (SAMEA7490544)	18T2172		2018	FLI	Soest	North Rhine-Westphalia	Germany	Lepus europaeus	941450	108	Francisella tularensis	94.91	1788230	32.17	23975	B.51	B.6	98.8	14	1	1	2	4	1	Cluster 2	Cluster 1	Cluster 1	Cluster 1	Cluster 1
ERS5247198 (SAMEA7490545)	18T2203		2018	FLI	Dillingen a.d. Donau	Bavaria	Germany	Lepus europaeus	866114	92	Francisella tularensis	93.43	1789708	32.17	26987	B.34	B.12	99.7	4	2	3	5	5	9	Cluster 15	Cluster 2	Cluster 2	Cluster 2	Cluster 2
ERS5247199 (SAMEA7490546)	18T2209		2018	FLI	Schweinfurt	Bavaria	Germany	Lepus europaeus	781354	79	Francisella tularensis	93.08	1787825	32.17	25623	B.49	B.6	99.1	10	1	1	1	1	41	Cluster 1	Cluster 1	Cluster 1	Cluster 1	Cluster 1
ERS5247200 (SAMEA7490547)	18T2212		2018	FLI	Passau	Bavaria	Germany	Lepus europaeus	1093246	127	Francisella tularensis	95.47	1789951	32.17	25292	B.34	B.12	99.7	4	2	3	5	5	9	#N/A	Cluster 2	Cluster 2	Cluster 2	Cluster 2
ERS5247201 (SAMEA7490548)	19T0001		2019	FLI	Kitzingen	Bavaria	Germany	Lepus europaeus	912528	117	Francisella tularensis	96.57	1787737	32.17	26622	B.61	B.6	99.1	10	1	1	3	3	#N/A	Cluster 33	Cluster 1	Cluster 1	Cluster 1	Cluster 1
ERS5247202 (SAMEA7490549)	19T0002		2019	FLI	Tuebingen	Baden-Wuerttemberg	Germany	Lepus europaeus	1332472	148	Francisella tularensis	93.23	1787789	32.17	26622	B.61	B.6	99	12	1	1	3	3	3	Cluster 3	Cluster 1	Cluster 1	Cluster 1	Cluster 1
ERS5247203 (SAMEA7490550)	19T0003		2019	FLI	Heilbronn	Baden-Wuerttemberg	Germany	Lepus europaeus	840420	105	Francisella tularensis	95.49	1787753	32.17	26986	B.45	B.6	99.1	10	1	1	1	1	2	Cluster 30	Cluster 1	Cluster 1	Cluster 1	Cluster 1
ERS5247204 (SAMEA7490551)	19T0005		2019	FLI	Osnabrueck	Lower Saxony	Germany	Lepus europaeus	714994	94	Francisella tularensis	96.55	1789912	32.17	26986	B.7	B.6	98.9	13	3	4	19	48	54	Cluster 22	Cluster 8	Cluster 3	Cluster 3	Cluster 1
ERS5247205 (SAMEA7490552)	19T0035		2019	FLI	Osnabrueck	Lower Saxony	Germany	Lepus europaeus	1243822	150	Francisella tularensis	95.45	1789869	32.17	26986	B.7	B.6	98.9	13	3	4	19	48	54	Cluster 22	Cluster 8	Cluster 3	Cluster 3	Cluster 1
ERS5247206 (SAMEA7490553)	19T0037		2019	FLI	Reutlingen	Baden-Wuerttemberg	Germany	Lepus europaeus	649248	82	Francisella tularensis	95.74	1788222	32.17	27087	B.45	B.6	99	11	1	1	12	32	28	Cluster 18	Cluster 1	Cluster 1	Cluster 1	Cluster 1
ERS5247207 (SAMEA7490554)	19T0038		2019	FLI	Soest	North Rhine-Westphalia	Germany	Lepus europaeus	945046	124	Francisella tularensis	96.36	1788484	32.17	26986	B.45	B.6	99	11	1	1	1	#N/A	#N/A	#N/A	Cluster 1	Cluster 1	Cluster 1	Cluster 1
ERS5247208 (SAMEA7490555)	19T0040		2019	FLI	Soest	North Rhine-Westphalia	Germany	Lepus europaeus	1200470	143	Francisella tularensis	95.09	1789498	32.17	26622	B.35	B.12	99.6	5	2	3	5	18	#N/A	#N/A	Cluster 2	Cluster 2	Cluster 2	Cluster 2
ERS5247209 (SAMEA7490556)	19T0042		2019	FLI	Soest	North Rhine-Westphalia	Germany	Lepus europaeus	508726	59	Francisella tularensis	93.95	1787987	32.17	27361	B.62	B.6	99.1	10	1	1	2	2	#N/A	#N/A	Cluster 1	Cluster 1	Cluster 1	Cluster 1
ERS5247210 (SAMEA7490557)	19T0045		2019	FLI	Tuebingen	Baden-Wuerttemberg	Germany	Lepus europaeus	454826	60	Francisella tularensis	97.04	1787784	32.17	26986	B.61	B.6	99.1	10	1	1	3	3	#N/A	Cluster 3	Cluster 1	Cluster 1	Cluster 1	Cluster 1
ERS5247211 (SAMEA7490558)	19T0046		2019	FLI	Reutlingen	Baden-Wuerttemberg	Germany	Lepus europaeus	696828	88	Francisella tularensis	95.94	1788055	32.17	26986	B.45	B.6	99.1	10	1	1	1	#N/A	#N/A	#N/A	Cluster 1	Cluster 1	Cluster 1	Cluster 1
ERS5247212 (SAMEA7490559)	19T0048		2019	FLI	Soest	North Rhine-Westphalia	Germany	Lepus europaeus	1367684	168	Francisella tularensis	95.78	1789815	32.17	26621	B.7	B.6	99	11	3	4	8	#N/A	#N/A	#N/A	Cluster 3	Cluster 3	Cluster 3	Cluster 1
ERS5247213 (SAMEA7490560)	19T0050		2019	FLI	Soest	North Rhine-Westphalia	Germany	Lepus europaeus	971670	130	Francisella tularensis	97.17	1788479	32.17	26986	B.45	B.6	99.1	10	1	1	15	14	#N/A	Cluster 21	Cluster 1	Cluster 1	Cluster 1	Cluster 1
ERS5247214 (SAMEA7490561)	19T0051		2019	FLI	Reutlingen	Baden-Wuerttemberg	Germany	Lepus europaeus	558894	57	Francisella tularensis	90.58	1786778	32.18	26622	B.45	B.6	99	11	1	1	1	1	2	Cluster 1	Cluster 1	Cluster 1	Cluster 1	Cluster 1
ERS5247215 (SAMEA7490562)	19T0052		2019	FLI	Wuerzburg	Bavaria	Germany	Lepus europaeus	969094	94	Francisella tularensis	90.15	1787591	32.17	26622	B.45	B.6	99	12	1	1	1	21	16	Cluster 19	Cluster 1	Cluster 1	Cluster 1	Cluster 1
ERS5247216 (SAMEA7490563)	19T0053		2019	FLI	Bad Kissingen	Bavaria	Germany	Lepus europaeus	863520	101	Francisella tularensis	95.98	1789334	32.17	26987	B.34	B.12	99.7	3	2	3	5	44	47	Cluster 38	Cluster 10	Cluster 2	Cluster 2	Cluster 2
ERS5247217 (SAMEA7490564)	19T0054		2019	FLI	Ansbach	Bavaria	Germany	Lepus europaeus	949712	109	Francisella tularensis	95.24	1788126	32.17	26986	B.49	B.6	99.1	10	1	1	1	46	52	#N/A	Cluster 1	Cluster 1	Cluster 1	Cluster 1
ERS5247218 (SAMEA7490565)	19T0055		2019	FLI	Roth	Bavaria	Germany	Lepus europaeus	591280	64	Francisella tularensis	91.91	1787149	32.17	25623	B.63	B.6	98.8	14	1	1	20	#N/A	#N/A	#N/A	#N/A	Cluster 1	Cluster 1	Cluster 1
ERS5247219 (SAMEA7490566)	19T0056		2019	FLI	Paderborn	North Rhine-Westphalia	Germany	Lepus europaeus	641290	70	Francisella tularensis	92.24	1788310	32.17	26987	B.62	B.6	99	11	1	1	2	2	#N/A	Cluster 4	Cluster 1	Cluster 1	Cluster 1	Cluster 1
ERS5247220 (SAMEA7490567)	19T0058		2019	FLI	Soest	North Rhine-Westphalia	Germany	Lepus europaeus	659252	78	Francisella tularensis	96.18	1788117	32.17	26986	B.51	B.6	99.1	10	1	1	2	4	1	Cluster 2	Cluster 1	Cluster 1	Cluster 1	Cluster 1
ERS5247221 (SAMEA7490568)	19T0060		2019	FLI	Soest	North Rhine-Westphalia	Germany	Lepus europaeus	444988	49	Francisella tularensis	92.45	1787823	32.17	26622	B.51	B.6	99.1	10	1	1	2	4	1	Cluster 2	Cluster 1	Cluster 1	Cluster 1	Cluster 1
ERS5247222 (SAMEA7490569)	19T0062		2019	FLI	Heilbronn	Baden-Wuerttemberg	Germany	Lepus europaeus	351550	41	Francisella tularensis	95.68	1788483	32.17	26986	B.45	B.6	99.2	9	1	1	1	1	42	Cluster 1	Cluster 1	Cluster 1	Cluster 1	Cluster 1
ERS5247223 (SAMEA7490570)	19T0063		2019	FLI	Tuebingen	Baden-Wuerttemberg	Germany	Lepus europaeus	593624	66	Francisella tularensis	95.34	1788498	32.17	26987	B.61	B.6	99.1	10	1	1	3	3	3	Cluster 3	Cluster 1	Cluster 1	Cluster 1	Cluster 1
ERS5247224 (SAMEA7490571)	19T0095		2019	FLI	Guetersloh	North Rhine-Westphalia	Germany	Lepus europaeus	465356	51	Francisella tularensis	94.31	1787848	32.17	26986	B.62	B.6	99.1	10	1	1	2	2	#N/A	Cluster 10	Cluster 1	Cluster 1	Cluster 1	Cluster 1
ERS5247225 (SAMEA7490572)	19T0096		2019	FLI	Landsberg am Lech	Bavaria	Germany	Lepus europaeus	492776	57	Francisella tularensis	95.96	1788631	32.17	26987	B.45	B.6	99.1	10	1	1	1	33	#N/A	#N/A	Cluster 1	Cluster 1	Cluster 1	Cluster 1
ERS5247226 (SAMEA7490573)	19T0098		2019	FLI	Hohenlohekreis	Baden-Wuerttemberg	Germany	Lepus europaeus	508430	60	Francisella tularensis	96.14	1788607	32.17	26986	B.55	B.6	99.1	10	1	1	1	41	#N/A	#N/A	Cluster 1	Cluster 1	Cluster 1	Cluster 1
ERS5247227 (SAMEA7490574)	19T0099		2019	FLI	Guetersloh	North Rhine-Westphalia	Germany	Lepus europaeus	339628	38	Francisella tularensis	95.03	1788116	32.17	25623	B.62	B.6	99.1	10	1	1	2	2	#N/A	Cluster 10	Cluster 1	Cluster 1	Cluster 1	Cluster 1
ERS5247228 (SAMEA7490575)	19T0105		2019	FLI	Hannover	Lower Saxony	Germany	Lepus europaeus	287718	33	Francisella tularensis	96.07	1788937	32.17	23960	B.33	B.12	99.5	6	2	2	4	#N/A	#N/A	#N/A	Cluster 2	Cluster 2	Cluster 2	Cluster 2
ASM1140v1	OSU18	18927608	#N/A	University Maryland	#N/A	#N/A	USA	Castor	#N/A	#N/A	#N/A	#N/A	1895727	32.16	1895727	B.4	B.4	98.6	16	#N/A	#N/A	#N/A	#N/A	#N/A	#N/A	#N/A	#N/A	Cluster 1	Cluster 1
ASM16877v2	FSC200	23209222	1998	FOI	#N/A	#N/A	Sweden	Homo sapiens	#N/A	#N/A	#N/A	#N/A	1894157	32.15	1894157	B.22	B.12	99.8	2	#N/A	#N/A	#N/A	#N/A	#N/A	#N/A	Cluster 7	Cluster 7	Cluster 1	Cluster 1
ERR3555285	A936	PRJEB33006	2017	RKI	#N/A	Baden-Wuerttemberg	Germany	Homo sapiens	1264112	198	Francisella tularensis	96.06	1787565	32.19	23411	B.49	B.6	99	12	1	1	1	1	2	#N/A	Cluster 1	Cluster 1	Cluster 1	Cluster 1
ERR3555286	A981	PRJEB33006	2017	RKI	#N/A	Baden-Wuerttemberg	Germany	Homo sapiens	848396	133	Francisella tularensis	96.23	1795364	32.2	23379	B.49	B.6	98.8	14	1	1	1	1	2	#N/A	Cluster 1	Cluster 1	Cluster 1	Cluster 1
ERR3555287	A1005	PRJEB33006	2017	RKI	#N/A	Rhineland-Palatite	Germany	Homo sapiens	484942	76	Francisella tularensis	96.04	1797213	32.25	22434	B.45	B.6	98.2	21	1	1	1	39	39	#N/A	Cluster 1	Cluster 1	Cluster 1	Cluster 1
ERR3555288	A1007	PRJEB33006	2017	RKI	#N/A	Bavaria	Germany	Homo sapiens	607946	95	Francisella tularensis	97.95	1790752	32.2	25318	B.63	B.6	99	12	1	1	#N/A	#N/A	#N/A	#N/A	#N/A	Cluster 1	Cluster 4	Cluster 2
ERR3555289	A1022	PRJEB33006	2017	RKI	#N/A	Rhineland-Palatite	Germany	Homo sapiens	711710	111	Francisella tularensis	96.43	1791148	32.19	25623	B.45	B.6	98.9	13	1	1	1	15	#N/A	Cluster 12	Cluster 1	Cluster 1	Cluster 1	Cluster 1
ERR3555290	A1049	PRJEB33006	2017	RKI	#N/A	Schleswig-Holstein	Germany	Homo sapiens	906932	142	Francisella tularensis	97.78	1790324	32.19	25319	B.52	B.6	98.9	13	1	1	#N/A	#N/A	#N/A	#N/A	#N/A	Cluster 1	Cluster 1	Cluster 1
ERR3555291	A1050	PRJEB33006	2017	RKI	#N/A	Brandenburg	Germany	Homo sapiens	798308	125	Francisella tularensis	97.2	1789822	32.19	24747	B.39	B.12	99.2	9	2	5	25	#N/A	#N/A	#N/A	#N/A	Cluster 5	Cluster 1	Cluster 1
ERR3555292	A13381	PRJEB33006	2018	RKI	#N/A	Bavaria	Germany	Lepus europaeus	2057950	205	Francisella tularensis	95.77	1779207	32.23	17831	B.33	B.12	98.1	22	2	2	#N/A	#N/A	#N/A	#N/A	#N/A	Cluster 2	Cluster 1	Cluster 1
ERR3555293	A13411	PRJEB33006	2018	RKI	#N/A	Brandenburg	Germany	Homo sapiens	1857022	183	Francisella tularensis	95.41	1787164	32.19	18661	B.71	B.12	97.9	24	4	6	#N/A	#N/A	#N/A	#N/A	#N/A	Cluster 4	Cluster 1	Cluster 1
ERR3555294	A1020	PRJEB33006	2017	RKI	#N/A	Rhineland-Palatite	Germany	Homo sapiens	2992482	346	Francisella tularensis	96.82	1786595	32.18	22824	B.51	B.6	98.8	14	1	1	2	#N/A	#N/A	#N/A	Cluster 1	Cluster 1	Cluster 2	Cluster 2
ERR3555295	A1158	PRJEB33006	2018	RKI	#N/A	Baden-Wuerttemberg	Germany	Homo sapiens	2111968	238	Francisella tularensis	96.52	1784926	32.18	24075	B.61	B.6	99	12	1	1	3	27	21	#N/A	Cluster 1	Cluster 1	Cluster 2	Cluster 2
ERR3555296	A1171	PRJEB33006	2018	RKI	#N/A	North Rhine-Westphalia	Germany	Homo sapiens	1870382	239	Francisella tularensis	97.63	1786944	32.18	23976	B.45	B.6	98.9	13	1	1	1	30	#N/A	Cluster 17	Cluster 1	Cluster 1	Cluster 5	Cluster 2
ERR3555297	A1174	PRJEB33006	2018	RKI	#N/A	Baden-Wuerttemberg	Germany	Homo sapiens	2296300	247	Francisella tularensis	95.95	1785012	32.19	23379	B.45	B.6	98.6	16	1	1	1	1	2	#N/A	Cluster 1	Cluster 1	Cluster 2	Cluster 2
ERR3555298	A1183	PRJEB33006	2018	RKI	#N/A	Bavaria	Germany	Homo sapiens	2267214	272	Francisella tularensis	96.95	1777451	32.23	19700	B.53	B.6	97.1	33	1	1	6	#N/A	#N/A	#N/A	Cluster 1	Cluster 1	Cluster 5	Cluster 2
ERR3555299	A1201	PRJEB33006	2018	RKI	#N/A	Bavaria	Germany	Homo sapiens	1946416	243	Francisella tularensis	97.51	1788680	32.18	26622	B.45	B.6	99	11	1	1	1	1	2	Cluster 1	Cluster 1	Cluster 1	Cluster 2	Cluster 2
ERR3555300	A1308	PRJEB33006	2018	RKI	#N/A	Bavaria	Germany	Homo sapiens	1801202	203	Francisella tularensis	96.59	1789407	32.18	23411	B.36	B.12	99.4	7	2	3	5	18	#N/A	#N/A	Cluster 2	Cluster 2	Cluster 4	Cluster 2
ERR3555301	A9222	PRJEB33006	2017	RKI	#N/A	Baden-Wuerttemberg	Germany	Homo sapiens	2457960	288	Francisella tularensis	96.9	1789272	32.19	26622	B.45	B.6	99	11	1	1	1	#N/A	#N/A	#N/A	Cluster 1	Cluster 1	Cluster 3	Cluster 1
ERR3555302	A571	PRJEB33006	2015	RKI	#N/A	Mecklenburg-Vorpommern	Germany	Lepus europaeus	2775854	365	Francisella tularensis	98.43	1793112	32.22	26987	B.33	B.12	99.7	3	2	2	16	25	19	Cluster 13	Cluster 2	Cluster 2	Cluster 2	Cluster 2
ERR3555303	A635	PRJEB33006	2015	RKI	#N/A	Lower Saxony	Germany	Homo sapiens	2159258	292	Francisella tularensis	98.39	1791404	32.19	26986	B.7	B.6	99	11	3	4	8	11	11	Cluster 6	Cluster 3	Cluster 3	Cluster 1	Cluster 1
ERR3555304	A655	PRJEB33006	2015	RKI	#N/A	Berlin	Germany	Homo sapiens	1350196	187	Francisella tularensis	98.49	1792380	32.21	27610	B.34	B.12	99.7	4	2	3	5	#N/A	#N/A	#N/A	Cluster 2	Cluster 2	Cluster 2	Cluster 2
ERR3555305	A660	PRJEB33006	2015	RKI	#N/A	Baden-Wuerttemberg	Germany	Homo sapiens	1872754	239	Francisella tularensis	97.78	1791770	32.23	26986	B.45	B.6	99	11	1	1	1	1	#N/A	Cluster 1	Cluster 1	Cluster 1	Cluster 5	Cluster 2
ERR3555306	A663	PRJEB33006	2015	RKI	#N/A	Mecklenburg-Vorpommern	Germany	Homo sapiens	2014172	256	Francisella tularensis	97.59	1794575	32.23	27626	B.33	B.12	99.7	3	2	2	16	25	19	Cluster 13	Cluster 2	Cluster 2	Cluster 2	Cluster 2
ERR3555307	A702	PRJEB33006	2015	RKI	#N/A	Brandenburg	Germany	Sus scrofa	2485408	335	Francisella tularensis	98.41	1793929	32.24	29627	B.71	B.12	99.4	7	4	6	11	22	40	Cluster 34	Cluster 5	Cluster 4	Cluster 2	Cluster 2
ERR3555308	A797	PRJEB33006	2016	RKI	#N/A	Baden-Wuerttemberg	Germany	Homo sapiens	2200074	304	Francisella tularensis	98.65	1795527	32.24	27711	B.34	B.12	99.7	3	2	3	5	5	10	#N/A	Cluster 2	Cluster 2	Cluster 1	Cluster 1
ERR3555309	A8101	PRJEB33006	2016	RKI	#N/A	Lower Saxony	Germany	Homo sapiens	2575072	340	Francisella tularensis	98.43	1793185	32.22	26987	B.36	B.12	99.6	5	2	3	7	6	#N/A	Cluster 5	Cluster 4	Cluster 2	Cluster 1	Cluster 1
ERR3555310	A8201	PRJEB33006	2016	RKI	#N/A	Bavaria	Germany	Homo sapiens	2886806	388	Francisella tularensis	98.57	1789500	32.2	26986	B.45	B.6	99	11	1	1	12	26	55	Cluster 31	Cluster 1	Cluster 1	Cluster 1	Cluster 1
ERR3555311	A8211	PRJEB33006	2016	RKI	#N/A	Lower Saxony	Germany	Homo sapiens	1805096	240	Francisella tularensis	98.17	1789405	32.19	26986	B.45	B.6	99	11	1	1	12	26	55	Cluster 31	Cluster 1	Cluster 1	Cluster 1	Cluster 1
SRR2895624	LVS	25931589	#N/A	LOS ALAMOS NATIONAL LABORATORY	#N/A	#N/A	#N/A	#N/A	17071096	898	Francisella tularensis	96.75	1775653	32.21	25299	B.77	B.12	99.7	3	2	7	#N/A	#N/A	#N/A	#N/A	#N/A	#N/A	Cluster 1	Cluster 1
SRR5051916	A2711	27356883	2012	RKI	#N/A	Brandenburg	Germany	Castor sp.	2986450	353	Francisella tularensis	98.27	1789590	32.17	26988	B.75	B.12	99.7	3	2	2	4	8	#N/A	#N/A	Cluster 2	Cluster 2	Cluster 4	Cluster 2
SRR5051917	A63/63	27356883	2008	RKI	#N/A	Brandenburg	Germany	Vulpes sp.	3536338	396	Francisella tularensis	97.69	1788778	32.17	26705	B.74	B.12	99.7	4	2	5	26	49	#N/A	#N/A	#N/A	Cluster 5	Cluster 7	Cluster 2
SRR5051918	A317	27356883	2012	RKI	#N/A	Brandenburg	Germany	Nyctereutes procyonoides	3749730	412	Francisella tularensis	97.3	1789456	32.17	29628	B.71	B.12	99.4	7	4	6	11	31	25	Cluster 35	Cluster 5	Cluster 4	Cluster 2	Cluster 2
SRR507783	FSC162	23253075	#N/A	FOI	#N/A	#N/A	Sweden	Homo sapiens	11287824	588	Francisella tularensis	97.21	1783090	32.25	25165	B.73	B.12	99.6	5	2	5	26	49	#N/A	#N/A	#N/A	Cluster 5	Cluster 6	Cluster 2
SRR6281334	FthGrapeMustGerman	PRJNA417909	2016	LUA Rhineland Palatine	Eifelkreis Bitburg-Pruem	Rhineland-Palatite	Germany	Grape must	19660733	2407	Francisella tularensis	9.08	80094076	51.7	8924	B.34	B.12	99.8	2	2	3	5	47	#N/A	#N/A	Cluster 2	Cluster 2	#N/A	#N/A
W3204	W3204		2010	FLI	Wittmund	Lower Saxony	Germany	Lepus europaeus	272380	35	Francisella tularensis	97.06	1787219	32.18	23688	B.34	B.12	99.4	7	2	3	5	#N/A	#N/A	#N/A	Cluster 2	Cluster 2	Cluster 2	Cluster 2
