# Supplementary material for: Genotyping of Francisella tularensis subsp. holarctica from Hares in Germany
Source: Microorganisms. 2020 Dec 5;8(12):1932. doi: 10.3390/microorganisms8121932 (PMC7761992; doi:10.3390/microorganisms8121932)
Supplement: Supplementary file 1 [file microorganisms-08-01932-s001.zip › Supplement/TableS2.xlsx]

## Sheet: Tabelle1
Name	Simpson's ID	CI (95%)
MLST 1 Allel	0.979	0.972-0.986
clust1SNP	0.991	0.987-0.994
MajorClade	0.457	0.423-0.492
SubClade	0.889	0.871-0.908
