# Supplementary material for: Genotyping of Francisella tularensis subsp. holarctica from Hares in Germany
Source: Microorganisms. 2020 Dec 5;8(12):1932. doi: 10.3390/microorganisms8121932 (PMC7761992; doi:10.3390/microorganisms8121932)
Supplement: Supplementary file 1 [file microorganisms-08-01932-s001.zip › Supplement/TableS3.xls]

## Sheet: Sheet1
ID	Common.name	06T0001	08T0001	08T0008	08T0010	08T0014	08T0070	08T0072	08T0073	08T0075	09T0108	09T0109	09T0116	09T0146	09T0161	09T0163	09T0165	09T0166	09T0167	09T0169	09T0170	09T0171	09T0179	10T0115	10T0125	10T0131	10T0134	10T0145	10T0153	10T0156	10T0162	10T0165	10T0167	10T0168	10T0188	10T0189	10T0191	10T0192	10T0193	10T0195	11T0023	11T0041	11T0126	11T0305	11T0309	11T0311	11T0315	11T0316	11T0319
ERS5246960 (SAMEA7490307)	06T0001	0	12	5	453	459	7	7	10	458	11	455	7	453	454	11	11	11	456	4	11	4	457	455	457	453	451	451	457	457	453	453	453	454	452	453	7	457	457	456	442	454	456	453	456	454	453	453	453
ERS5246961 (SAMEA7490308)	08T0001	12	0	11	459	465	13	13	8	464	15	461	13	459	460	15	15	15	462	10	15	10	463	461	463	459	457	457	463	463	459	459	459	460	458	459	13	463	463	462	448	460	462	459	462	460	459	459	459
ERS5246962 (SAMEA7490309)	08T0008	5	11	0	452	458	6	6	9	457	10	454	6	452	453	10	10	10	455	3	10	3	456	454	456	452	450	450	456	456	452	452	452	453	451	452	6	456	456	455	441	453	455	452	455	453	452	452	452
ERS5246963 (SAMEA7490310)	08T0010	453	459	452	0	10	454	454	457	5	458	4	454	0	5	458	458	458	7	451	458	451	8	4	8	4	2	2	8	8	4	4	4	5	3	4	454	8	8	7	203	5	7	4	7	5	4	4	4
ERS5246964 (SAMEA7490311)	08T0014	459	465	458	10	0	460	460	463	15	464	12	460	10	11	464	464	464	13	457	464	457	14	12	14	10	8	8	14	14	10	10	10	11	9	10	460	14	14	13	209	11	13	10	13	11	10	10	10
ERS5246965 (SAMEA7490312)	08T0070	7	13	6	454	460	0	8	11	459	12	456	8	454	455	12	12	12	457	5	12	5	458	456	458	454	452	452	458	458	454	454	454	455	453	454	8	458	458	457	443	455	457	454	457	455	454	454	454
ERS5246966 (SAMEA7490313)	08T0072	7	13	6	454	460	8	0	11	459	12	456	8	454	455	12	12	12	457	5	12	5	458	456	458	454	452	452	458	458	454	454	454	455	453	454	8	458	458	457	443	455	457	454	457	455	454	454	454
ERS5246967 (SAMEA7490314)	08T0073	10	8	9	457	463	11	11	0	462	13	459	11	457	458	13	13	13	460	8	13	8	461	459	461	457	455	455	461	461	457	457	457	458	456	457	11	461	461	460	446	458	460	457	460	458	457	457	457
ERS5246968 (SAMEA7490315)	08T0075	458	464	457	5	15	459	459	462	0	463	9	459	5	10	463	463	463	12	456	463	456	13	9	13	9	7	7	13	13	9	9	9	10	8	9	459	13	13	12	208	10	12	9	12	10	9	9	9
ERS5246969 (SAMEA7490316)	09T0108	11	15	10	458	464	12	12	13	463	0	460	12	458	459	0	0	0	461	9	0	9	462	460	462	458	456	456	462	462	458	458	458	459	457	458	12	462	462	461	447	459	461	458	461	459	458	458	458
ERS5246970 (SAMEA7490317)	09T0109	455	461	454	4	12	456	456	459	9	460	0	456	4	7	460	460	460	9	453	460	453	10	4	10	6	4	4	10	10	6	6	6	7	5	6	456	10	10	9	205	7	9	6	9	7	6	6	6
ERS5246971 (SAMEA7490318)	09T0116	7	13	6	454	460	8	8	11	459	12	456	0	454	455	12	12	12	457	5	12	5	458	456	458	454	452	452	458	458	454	454	454	455	453	454	8	458	458	457	443	455	457	454	457	455	454	454	454
ERS5246972 (SAMEA7490319)	09T0146	453	459	452	0	10	454	454	457	5	458	4	454	0	5	458	458	458	7	451	458	451	8	4	8	4	2	2	8	8	4	4	4	5	3	4	454	8	8	7	203	5	7	4	7	5	4	4	4
ERS5246973 (SAMEA7490320)	09T0161	454	460	453	5	11	455	455	458	10	459	7	455	5	0	459	459	459	8	452	459	452	7	7	7	5	3	3	7	7	5	5	5	6	4	5	455	7	7	8	204	6	8	1	8	6	1	1	1
ERS5246974 (SAMEA7490321)	09T0163	11	15	10	458	464	12	12	13	463	0	460	12	458	459	0	0	0	461	9	0	9	462	460	462	458	456	456	462	462	458	458	458	459	457	458	12	462	462	461	447	459	461	458	461	459	458	458	458
ERS5246975 (SAMEA7490322)	09T0165	11	15	10	458	464	12	12	13	463	0	460	12	458	459	0	0	0	461	9	0	9	462	460	462	458	456	456	462	462	458	458	458	459	457	458	12	462	462	461	447	459	461	458	461	459	458	458	458
ERS5246976 (SAMEA7490323)	09T0166	11	15	10	458	464	12	12	13	463	0	460	12	458	459	0	0	0	461	9	0	9	462	460	462	458	456	456	462	462	458	458	458	459	457	458	12	462	462	461	447	459	461	458	461	459	458	458	458
ERS5246977 (SAMEA7490324)	09T0167	456	462	455	7	13	457	457	460	12	461	9	457	7	8	461	461	461	0	454	461	454	11	9	11	7	5	5	11	11	7	7	7	8	6	7	457	11	11	10	206	8	0	7	0	8	7	7	7
ERS5246978 (SAMEA7490325)	09T0169	4	10	3	451	457	5	5	8	456	9	453	5	451	452	9	9	9	454	0	9	0	455	453	455	451	449	449	455	455	451	451	451	452	450	451	5	455	455	454	440	452	454	451	454	452	451	451	451
ERS5246979 (SAMEA7490326)	09T0170	11	15	10	458	464	12	12	13	463	0	460	12	458	459	0	0	0	461	9	0	9	462	460	462	458	456	456	462	462	458	458	458	459	457	458	12	462	462	461	447	459	461	458	461	459	458	458	458
ERS5246980 (SAMEA7490327)	09T0171	4	10	3	451	457	5	5	8	456	9	453	5	451	452	9	9	9	454	0	9	0	455	453	455	451	449	449	455	455	451	451	451	452	450	451	5	455	455	454	440	452	454	451	454	452	451	451	451
ERS5246981 (SAMEA7490328)	09T0179	457	463	456	8	14	458	458	461	13	462	10	458	8	7	462	462	462	11	455	462	455	0	10	0	8	6	6	0	0	8	8	8	9	7	8	458	0	0	11	207	9	11	6	11	9	6	6	6
ERS5246982 (SAMEA7490329)	10T0115	455	461	454	4	12	456	456	459	9	460	4	456	4	7	460	460	460	9	453	460	453	10	0	10	6	4	4	10	10	6	6	6	7	5	6	456	10	10	9	205	7	9	6	9	7	6	6	6
ERS5246983 (SAMEA7490330)	10T0125	457	463	456	8	14	458	458	461	13	462	10	458	8	7	462	462	462	11	455	462	455	0	10	0	8	6	6	0	0	8	8	8	9	7	8	458	0	0	11	207	9	11	6	11	9	6	6	6
ERS5246984 (SAMEA7490331)	10T0131	453	459	452	4	10	454	454	457	9	458	6	454	4	5	458	458	458	7	451	458	451	8	6	8	0	2	2	8	8	0	4	4	5	3	4	454	8	8	7	203	5	7	4	7	5	4	4	4
ERS5246985 (SAMEA7490332)	10T0134	451	457	450	2	8	452	452	455	7	456	4	452	2	3	456	456	456	5	449	456	449	6	4	6	2	0	0	6	6	2	2	2	3	1	2	452	6	6	5	201	3	5	2	5	3	2	2	2
ERS5246986 (SAMEA7490333)	10T0145	451	457	450	2	8	452	452	455	7	456	4	452	2	3	456	456	456	5	449	456	449	6	4	6	2	0	0	6	6	2	2	2	3	1	2	452	6	6	5	201	3	5	2	5	3	2	2	2
ERS5246987 (SAMEA7490334)	10T0153	457	463	456	8	14	458	458	461	13	462	10	458	8	7	462	462	462	11	455	462	455	0	10	0	8	6	6	0	0	8	8	8	9	7	8	458	0	0	11	207	9	11	6	11	9	6	6	6
ERS5246988 (SAMEA7490335)	10T0156	457	463	456	8	14	458	458	461	13	462	10	458	8	7	462	462	462	11	455	462	455	0	10	0	8	6	6	0	0	8	8	8	9	7	8	458	0	0	11	207	9	11	6	11	9	6	6	6
ERS5246989 (SAMEA7490336)	10T0162	453	459	452	4	10	454	454	457	9	458	6	454	4	5	458	458	458	7	451	458	451	8	6	8	0	2	2	8	8	0	4	4	5	3	4	454	8	8	7	203	5	7	4	7	5	4	4	4
ERS5246990 (SAMEA7490337)	10T0165	453	459	452	4	10	454	454	457	9	458	6	454	4	5	458	458	458	7	451	458	451	8	6	8	4	2	2	8	8	4	0	0	5	3	4	454	8	8	7	203	5	7	4	7	5	4	4	4
ERS5246991 (SAMEA7490338)	10T0167	453	459	452	4	10	454	454	457	9	458	6	454	4	5	458	458	458	7	451	458	451	8	6	8	4	2	2	8	8	4	0	0	5	3	4	454	8	8	7	203	5	7	4	7	5	4	4	4
ERS5246992 (SAMEA7490339)	10T0168	454	460	453	5	11	455	455	458	10	459	7	455	5	6	459	459	459	8	452	459	452	9	7	9	5	3	3	9	9	5	5	5	0	4	5	455	9	9	8	204	6	8	5	8	6	5	5	5
ERS5246993 (SAMEA7490340)	10T0188	452	458	451	3	9	453	453	456	8	457	5	453	3	4	457	457	457	6	450	457	450	7	5	7	3	1	1	7	7	3	3	3	4	0	3	453	7	7	6	202	4	6	3	6	4	3	3	3
ERS5246994 (SAMEA7490341)	10T0189	453	459	452	4	10	454	454	457	9	458	6	454	4	5	458	458	458	7	451	458	451	8	6	8	4	2	2	8	8	4	4	4	5	3	0	454	8	8	7	203	5	7	4	7	5	4	4	4
ERS5246995 (SAMEA7490342)	10T0191	7	13	6	454	460	8	8	11	459	12	456	8	454	455	12	12	12	457	5	12	5	458	456	458	454	452	452	458	458	454	454	454	455	453	454	0	458	458	457	443	455	457	454	457	455	454	454	454
ERS5246996 (SAMEA7490343)	10T0192	457	463	456	8	14	458	458	461	13	462	10	458	8	7	462	462	462	11	455	462	455	0	10	0	8	6	6	0	0	8	8	8	9	7	8	458	0	0	11	207	9	11	6	11	9	6	6	6
ERS5246997 (SAMEA7490344)	10T0193	457	463	456	8	14	458	458	461	13	462	10	458	8	7	462	462	462	11	455	462	455	0	10	0	8	6	6	0	0	8	8	8	9	7	8	458	0	0	11	207	9	11	6	11	9	6	6	6
ERS5246998 (SAMEA7490345)	10T0195	456	462	455	7	13	457	457	460	12	461	9	457	7	8	461	461	461	10	454	461	454	11	9	11	7	5	5	11	11	7	7	7	8	6	7	457	11	11	0	206	8	10	7	10	8	7	7	7
ERS5246999 (SAMEA7490346)	11T0023	442	448	441	203	209	443	443	446	208	447	205	443	203	204	447	447	447	206	440	447	440	207	205	207	203	201	201	207	207	203	203	203	204	202	203	443	207	207	206	0	204	206	203	206	204	203	203	203
ERS5247000 (SAMEA7490347)	11T0041	454	460	453	5	11	455	455	458	10	459	7	455	5	6	459	459	459	8	452	459	452	9	7	9	5	3	3	9	9	5	5	5	6	4	5	455	9	9	8	204	0	8	5	8	6	5	5	5
ERS5247001 (SAMEA7490348)	11T0126	456	462	455	7	13	457	457	460	12	461	9	457	7	8	461	461	461	0	454	461	454	11	9	11	7	5	5	11	11	7	7	7	8	6	7	457	11	11	10	206	8	0	7	0	8	7	7	7
ERS5247002 (SAMEA7490349)	11T0305	453	459	452	4	10	454	454	457	9	458	6	454	4	1	458	458	458	7	451	458	451	6	6	6	4	2	2	6	6	4	4	4	5	3	4	454	6	6	7	203	5	7	0	7	5	0	0	0
ERS5247003 (SAMEA7490350)	11T0309	456	462	455	7	13	457	457	460	12	461	9	457	7	8	461	461	461	0	454	461	454	11	9	11	7	5	5	11	11	7	7	7	8	6	7	457	11	11	10	206	8	0	7	0	8	7	7	7
ERS5247004 (SAMEA7490351)	11T0311	454	460	453	5	11	455	455	458	10	459	7	455	5	6	459	459	459	8	452	459	452	9	7	9	5	3	3	9	9	5	5	5	6	4	5	455	9	9	8	204	6	8	5	8	0	5	5	5
ERS5247005 (SAMEA7490352)	11T0315	453	459	452	4	10	454	454	457	9	458	6	454	4	1	458	458	458	7	451	458	451	6	6	6	4	2	2	6	6	4	4	4	5	3	4	454	6	6	7	203	5	7	0	7	5	0	0	0
ERS5247006 (SAMEA7490353)	11T0316	453	459	452	4	10	454	454	457	9	458	6	454	4	1	458	458	458	7	451	458	451	6	6	6	4	2	2	6	6	4	4	4	5	3	4	454	6	6	7	203	5	7	0	7	5	0	0	0
ERS5247007 (SAMEA7490354)	11T0319	453	459	452	4	10	454	454	457	9	458	6	454	4	1	458	458	458	7	451	458	451	6	6	6	4	2	2	6	6	4	4	4	5	3	4	454	6	6	7	203	5	7	0	7	5	0	0	0
ERS5247008 (SAMEA7490355)	11T0323	457	463	456	8	14	458	458	461	13	462	10	458	8	7	462	462	462	11	455	462	455	0	10	0	8	6	6	0	0	8	8	8	9	7	8	458	0	0	11	207	9	11	6	11	9	6	6	6
ERS5247009 (SAMEA7490356)	11T0329	454	460	453	5	11	455	455	458	10	459	7	455	5	2	459	459	459	8	452	459	452	7	7	7	5	3	3	7	7	5	5	5	6	4	5	455	7	7	8	204	6	8	1	8	6	1	1	1
ERS5247010 (SAMEA7490357)	11T0331	11	15	10	458	464	12	12	13	463	0	460	12	458	459	0	0	0	461	9	0	9	462	460	462	458	456	456	462	462	458	458	458	459	457	458	12	462	462	461	447	459	461	458	461	459	458	458	458
ERS5247011 (SAMEA7490358)	12T0002	456	462	455	7	13	457	457	460	12	461	9	457	7	8	461	461	461	10	454	461	454	11	9	11	7	5	5	11	11	7	7	7	8	6	7	457	11	11	10	206	8	10	7	10	8	7	7	7
ERS5247012 (SAMEA7490359)	12T0021	457	463	456	8	14	458	458	461	13	462	10	458	8	9	462	462	462	11	455	462	455	12	10	12	8	6	6	12	12	8	8	8	9	7	8	458	12	12	11	207	9	11	8	11	9	8	8	8
ERS5247013 (SAMEA7490360)	12T0022	456	462	455	7	13	457	457	460	12	461	9	457	7	8	461	461	461	10	454	461	454	11	9	11	7	5	5	11	11	7	7	7	8	6	7	457	11	11	10	206	8	10	7	10	8	7	7	7
ERS5247014 (SAMEA7490361)	12T0023	454	460	453	1	11	455	455	458	6	459	5	455	1	6	459	459	459	8	452	459	452	9	5	9	5	3	3	9	9	5	5	5	6	4	5	455	9	9	8	204	6	8	5	8	6	5	5	5
ERS5247015 (SAMEA7490362)	12T0041	249	255	248	478	484	250	250	253	483	254	480	250	478	479	254	254	254	481	247	254	247	482	480	482	478	476	476	482	482	478	478	478	479	477	478	250	482	482	481	467	479	481	478	481	479	478	478	478
ERS5247016 (SAMEA7490363)	12T0048	454	460	453	1	11	455	455	458	6	459	5	455	1	6	459	459	459	8	452	459	452	9	5	9	5	3	3	9	9	5	5	5	6	4	5	455	9	9	8	204	6	8	5	8	6	5	5	5
ERS5247017 (SAMEA7490364)	12T0050	457	463	456	8	14	458	458	461	13	462	10	458	8	7	462	462	462	11	455	462	455	0	10	0	8	6	6	0	0	8	8	8	9	7	8	458	0	0	11	207	9	11	6	11	9	6	6	6
ERS5247018 (SAMEA7490365)	12T0052	457	463	456	8	14	458	458	461	13	462	10	458	8	7	462	462	462	11	455	462	455	0	10	0	8	6	6	0	0	8	8	8	9	7	8	458	0	0	11	207	9	11	6	11	9	6	6	6
ERS5247019 (SAMEA7490366)	12T0053	457	463	456	8	14	458	458	461	13	462	10	458	8	7	462	462	462	11	455	462	455	0	10	0	8	6	6	0	0	8	8	8	9	7	8	458	0	0	11	207	9	11	6	11	9	6	6	6
ERS5247020 (SAMEA7490367)	12T0055	11	17	10	458	464	12	12	15	463	16	460	12	458	459	16	16	16	461	9	16	9	462	460	462	458	456	456	462	462	458	458	458	459	457	458	8	462	462	461	447	459	461	458	461	459	458	458	458
ERS5247021 (SAMEA7490368)	12T0057	454	460	453	1	11	455	455	458	6	459	5	455	1	6	459	459	459	8	452	459	452	9	5	9	5	3	3	9	9	5	5	5	6	4	5	455	9	9	8	204	6	8	5	8	6	5	5	5
ERS5247022 (SAMEA7490369)	12T0058	10	14	9	457	463	11	11	12	462	9	459	11	457	458	9	9	9	460	8	9	8	461	459	461	457	455	455	461	461	457	457	457	458	456	457	11	461	461	460	446	458	460	457	460	458	457	457	457
ERS5247023 (SAMEA7490370)	12T0059	8	12	7	455	461	9	9	10	460	7	457	9	455	456	7	7	7	458	6	7	6	459	457	459	455	453	453	459	459	455	455	455	456	454	455	9	459	459	458	444	456	458	455	458	456	455	455	455
ERS5247024 (SAMEA7490371)	12T0061	10	14	9	457	463	11	11	12	462	9	459	11	457	458	9	9	9	460	8	9	8	461	459	461	457	455	455	461	461	457	457	457	458	456	457	11	461	461	460	446	458	460	457	460	458	457	457	457
ERS5247025 (SAMEA7490372)	12T0062	453	459	452	4	10	454	454	457	9	458	6	454	4	1	458	458	458	7	451	458	451	6	6	6	4	2	2	6	6	4	4	4	5	3	4	454	6	6	7	203	5	7	0	7	5	0	0	0
ERS5247026 (SAMEA7490373)	13T0003	457	463	456	8	14	458	458	461	13	462	10	458	8	7	462	462	462	11	455	462	455	0	10	0	8	6	6	0	0	8	8	8	9	7	8	458	0	0	11	207	9	11	6	11	9	6	6	6
ERS5247027 (SAMEA7490374)	13T0009	453	459	452	4	10	454	454	457	9	458	6	454	4	1	458	458	458	7	451	458	451	6	6	6	4	2	2	6	6	4	4	4	5	3	4	454	6	6	7	203	5	7	0	7	5	0	0	0
ERS5247028 (SAMEA7490375)	13T0018	3	13	6	454	460	8	8	11	459	12	456	8	454	455	12	12	12	457	5	12	5	458	456	458	454	452	452	458	458	454	454	454	455	453	454	8	458	458	457	443	455	457	454	457	455	454	454	454
ERS5247029 (SAMEA7490376)	13T0036	453	459	452	0	10	454	454	457	5	458	4	454	0	5	458	458	458	7	451	458	451	8	4	8	4	2	2	8	8	4	4	4	5	3	4	454	8	8	7	203	5	7	4	7	5	4	4	4
ERS5247030 (SAMEA7490377)	13T0040	457	463	456	8	14	458	458	461	13	462	10	458	8	7	462	462	462	11	455	462	455	0	10	0	8	6	6	0	0	8	8	8	9	7	8	458	0	0	11	207	9	11	6	11	9	6	6	6
ERS5247031 (SAMEA7490378)	13T0041	457	463	456	8	14	458	458	461	13	462	10	458	8	7	462	462	462	11	455	462	455	0	10	0	8	6	6	0	0	8	8	8	9	7	8	458	0	0	11	207	9	11	6	11	9	6	6	6
ERS5247032 (SAMEA7490379)	13T0054	456	462	455	7	13	457	457	460	12	461	9	457	7	8	461	461	461	10	454	461	454	11	9	11	7	5	5	11	11	7	7	7	8	6	7	457	11	11	10	206	8	10	7	10	8	7	7	7
ERS5247033 (SAMEA7490380)	13T0060	451	457	450	2	8	452	452	455	7	456	4	452	2	3	456	456	456	5	449	456	449	6	4	6	2	0	0	6	6	2	2	2	3	1	2	452	6	6	5	201	3	5	2	5	3	2	2	2
ERS5247034 (SAMEA7490381)	13T0063	452	458	451	3	9	453	453	456	8	457	5	453	3	4	457	457	457	6	450	457	450	7	5	7	3	1	1	7	7	3	3	3	4	2	3	453	7	7	6	202	4	6	3	6	4	3	3	3
ERS5247035 (SAMEA7490382)	13T0064	454	460	453	5	11	455	455	458	10	459	7	455	5	6	459	459	459	8	452	459	452	9	7	9	1	3	3	9	9	1	5	5	6	4	5	455	9	9	8	204	6	8	5	8	6	5	5	5
ERS5247036 (SAMEA7490383)	13T0082	13	19	12	460	466	14	14	17	465	18	462	14	460	461	18	18	18	463	11	18	11	464	462	464	460	458	458	464	464	460	460	460	461	459	460	10	464	464	463	449	461	463	460	463	461	460	460	460
ERS5247037 (SAMEA7490384)	13T0110	453	459	452	4	10	454	454	457	9	458	6	454	4	5	458	458	458	7	451	458	451	8	6	8	0	2	2	8	8	0	4	4	5	3	4	454	8	8	7	203	5	7	4	7	5	4	4	4
ERS5247038 (SAMEA7490385)	13T0117	457	463	456	8	14	458	458	461	13	462	10	458	8	7	462	462	462	11	455	462	455	0	10	0	8	6	6	0	0	8	8	8	9	7	8	458	0	0	11	207	9	11	6	11	9	6	6	6
ERS5247039 (SAMEA7490386)	13T0166	453	459	452	4	10	454	454	457	9	458	6	454	4	5	458	458	458	7	451	458	451	8	6	8	4	2	2	8	8	4	4	4	5	3	4	454	8	8	7	203	5	7	4	7	5	4	4	4
ERS5247040 (SAMEA7490387)	14T0003	11	17	10	458	464	12	12	15	463	16	460	12	458	459	16	16	16	461	9	16	9	462	460	462	458	456	456	462	462	458	458	458	459	457	458	8	462	462	461	447	459	461	458	461	459	458	458	458
ERS5247041 (SAMEA7490388)	14T0004	457	463	456	8	14	458	458	461	13	462	10	458	8	9	462	462	462	11	455	462	455	12	10	12	8	6	6	12	12	8	8	8	9	7	8	458	12	12	11	207	9	11	8	11	9	8	8	8
ERS5247042 (SAMEA7490389)	14T0008	457	463	456	8	14	458	458	461	13	462	10	458	8	7	462	462	462	11	455	462	455	0	10	0	8	6	6	0	0	8	8	8	9	7	8	458	0	0	11	207	9	11	6	11	9	6	6	6
ERS5247043 (SAMEA7490390)	14T0026	453	459	452	0	10	454	454	457	5	458	4	454	0	5	458	458	458	7	451	458	451	8	4	8	4	2	2	8	8	4	4	4	5	3	4	454	8	8	7	203	5	7	4	7	5	4	4	4
ERS5247044 (SAMEA7490391)	14T0045	2	14	7	455	461	9	9	12	460	13	457	9	455	456	13	13	13	458	6	13	6	459	457	459	455	453	453	459	459	455	455	455	456	454	455	9	459	459	458	444	456	458	455	458	456	455	455	455
ERS5247045 (SAMEA7490392)	14T0046	455	461	454	6	12	456	456	459	11	460	8	456	6	7	460	460	460	9	453	460	453	10	8	10	6	4	4	10	10	6	6	6	7	5	6	456	10	10	5	205	7	9	6	9	7	6	6	6
ERS5247046 (SAMEA7490393)	14T0051	454	460	453	5	11	455	455	458	10	459	7	455	5	6	459	459	459	8	452	459	452	9	7	9	5	3	3	9	9	5	5	5	6	4	5	455	9	9	8	204	6	8	5	8	6	5	5	5
ERS5247047 (SAMEA7490394)	14T0052	7	11	6	454	460	8	8	9	459	6	456	8	454	455	6	6	6	457	5	6	5	458	456	458	454	452	452	458	458	454	454	454	455	453	454	8	458	458	457	443	455	457	454	457	455	454	454	454
ERS5247048 (SAMEA7490395)	14T0053	7	11	6	454	460	8	8	9	459	6	456	8	454	455	6	6	6	457	5	6	5	458	456	458	454	452	452	458	458	454	454	454	455	453	454	8	458	458	457	443	455	457	454	457	455	454	454	454
ERS5247049 (SAMEA7490396)	14T0054	89	95	88	464	470	90	90	93	469	94	466	90	464	465	94	94	94	467	87	94	87	468	466	468	464	462	462	468	468	464	464	464	465	463	464	90	468	468	467	453	465	467	464	467	465	464	464	464
ERS5247050 (SAMEA7490397)	14T0055	455	461	454	6	12	456	456	459	11	460	8	456	6	7	460	460	460	9	453	460	453	10	8	10	6	4	4	10	10	6	6	6	7	5	6	456	10	10	9	205	7	9	6	9	7	6	6	6
ERS5247051 (SAMEA7490398)	14T0066	455	461	454	6	12	456	456	459	11	460	8	456	6	7	460	460	460	9	453	460	453	10	8	10	6	4	4	10	10	6	6	6	7	5	6	456	10	10	5	205	7	9	6	9	7	6	6	6
ERS5247052 (SAMEA7490399)	14T0067	453	459	452	4	10	454	454	457	9	458	6	454	4	5	458	458	458	7	451	458	451	8	6	8	4	2	2	8	8	4	4	4	5	3	4	454	8	8	7	203	5	7	4	7	5	4	4	4
ERS5247053 (SAMEA7490400)	14T0068	453	459	452	0	10	454	454	457	5	458	4	454	0	5	458	458	458	7	451	458	451	8	4	8	4	2	2	8	8	4	4	4	5	3	4	454	8	8	7	203	5	7	4	7	5	4	4	4
ERS5247054 (SAMEA7490401)	14T0097	455	461	454	6	12	456	456	459	11	460	8	456	6	7	460	460	460	9	453	460	453	10	8	10	6	4	4	10	10	6	6	6	7	5	6	456	10	10	9	205	7	9	6	9	7	6	6	6
ERS5247055 (SAMEA7490402)	14T0098	457	463	456	4	14	458	458	461	9	462	8	458	4	9	462	462	462	11	455	462	455	12	8	12	8	6	6	12	12	8	8	8	9	7	8	458	12	12	11	207	9	11	8	11	9	8	8	8
ERS5247056 (SAMEA7490403)	14T0102	443	449	442	204	210	444	444	447	209	448	206	444	204	205	448	448	448	207	441	448	441	208	206	208	204	202	202	208	208	204	204	204	205	203	204	444	208	208	207	3	205	207	204	207	205	204	204	204
ERS5247057 (SAMEA7490404)	14T0103	443	449	442	204	210	444	444	447	209	448	206	444	204	205	448	448	448	207	441	448	441	208	206	208	204	202	202	208	208	204	204	204	205	203	204	444	208	208	207	3	205	207	204	207	205	204	204	204
ERS5247058 (SAMEA7490405)	14T0104	451	457	450	2	8	452	452	455	7	456	4	452	2	3	456	456	456	5	449	456	449	6	4	6	2	0	0	6	6	2	2	2	3	1	2	452	6	6	5	201	3	5	2	5	3	2	2	2
ERS5247059 (SAMEA7490406)	14T0105	453	459	452	4	10	454	454	457	9	458	6	454	4	5	458	458	458	7	451	458	451	8	6	8	4	2	2	8	8	4	4	4	5	3	4	454	8	8	7	203	5	7	4	7	5	4	4	4
ERS5247060 (SAMEA7490407)	14T0106	455	461	454	6	12	456	456	459	11	460	8	456	6	7	460	460	460	9	453	460	453	10	8	10	6	4	4	10	10	6	6	6	7	5	6	456	10	10	9	205	7	9	6	9	7	6	6	6
ERS5247061 (SAMEA7490408)	14T0107	8	12	7	455	461	9	9	10	460	7	457	9	455	456	7	7	7	458	6	7	6	459	457	459	455	453	453	459	459	455	455	455	456	454	455	9	459	459	458	444	456	458	455	458	456	455	455	455
ERS5247062 (SAMEA7490409)	14T0108	9	13	8	456	462	10	10	11	461	8	458	10	456	457	8	8	8	459	7	8	7	460	458	460	456	454	454	460	460	456	456	456	457	455	456	10	460	460	459	445	457	459	456	459	457	456	456	456
ERS5247063 (SAMEA7490410)	14T0114	11	17	10	458	464	12	12	15	463	16	460	12	458	459	16	16	16	461	9	16	9	462	460	462	458	456	456	462	462	458	458	458	459	457	458	8	462	462	461	447	459	461	458	461	459	458	458	458
ERS5247064 (SAMEA7490411)	14T0115	451	457	450	2	8	452	452	455	7	456	4	452	2	3	456	456	456	5	449	456	449	6	4	6	2	0	0	6	6	2	2	2	3	1	2	452	6	6	5	201	3	5	2	5	3	2	2	2
ERS5247065 (SAMEA7490412)	14T0122	8	12	7	455	461	9	9	10	460	7	457	9	455	456	7	7	7	458	6	7	6	459	457	459	455	453	453	459	459	455	455	455	456	454	455	9	459	459	458	444	456	458	455	458	456	455	455	455
ERS5247066 (SAMEA7490413)	14T0177	456	462	455	3	13	457	457	460	8	461	7	457	3	8	461	461	461	10	454	461	454	11	7	11	7	5	5	11	11	7	7	7	8	6	7	457	11	11	10	206	8	10	7	10	8	7	7	7
ERS5247067 (SAMEA7490414)	14T0178	455	461	454	6	12	456	456	459	11	460	8	456	6	7	460	460	460	9	453	460	453	10	8	10	6	4	4	10	10	6	6	6	7	5	6	456	10	10	9	205	7	9	6	9	7	6	6	6
ERS5247068 (SAMEA7490415)	14T0182	453	459	452	4	10	454	454	457	9	458	6	454	4	1	458	458	458	7	451	458	451	6	6	6	4	2	2	6	6	4	4	4	5	3	4	454	6	6	7	203	5	7	0	7	5	0	0	0
ERS5247069 (SAMEA7490416)	14T0224	246	252	245	475	481	247	247	250	480	251	477	247	475	476	251	251	251	478	244	251	244	479	477	479	475	473	473	479	479	475	475	475	476	474	475	247	479	479	478	464	476	478	475	478	476	475	475	475
ERS5247070 (SAMEA7490417)	14T0232	456	462	455	7	13	457	457	460	12	461	9	457	7	8	461	461	461	10	454	461	454	11	9	11	7	5	5	11	11	7	7	7	8	6	7	457	11	11	10	206	8	10	7	10	8	7	7	7
ERS5247071 (SAMEA7490418)	14T0233	456	462	455	7	13	457	457	460	12	461	9	457	7	8	461	461	461	10	454	461	454	11	9	11	7	5	5	11	11	7	7	7	8	6	7	457	11	11	10	206	8	10	7	10	8	7	7	7
ERS5247072 (SAMEA7490419)	14T0234	455	461	454	6	12	456	456	459	11	460	8	456	6	7	460	460	460	9	453	460	453	10	8	10	6	4	4	10	10	6	6	6	7	5	6	456	10	10	9	205	7	9	6	9	7	6	6	6
ERS5247073 (SAMEA7490420)	14T0236	454	460	453	5	11	455	455	458	10	459	7	455	5	6	459	459	459	8	452	459	452	9	7	9	5	3	3	9	9	5	5	5	6	4	5	455	9	9	8	204	6	8	5	8	6	5	5	5
ERS5247074 (SAMEA7490421)	15T0001	454	460	453	5	11	455	455	458	10	459	7	455	5	2	459	459	459	8	452	459	452	7	7	7	5	3	3	7	7	5	5	5	6	4	5	455	7	7	8	204	6	8	1	8	6	1	1	1
ERS5247075 (SAMEA7490422)	15T0003	10	14	9	457	463	11	11	12	462	3	459	11	457	458	3	3	3	460	8	3	8	461	459	461	457	455	455	461	461	457	457	457	458	456	457	11	461	461	460	446	458	460	457	460	458	457	457	457
ERS5247076 (SAMEA7490423)	15T0011	455	461	454	6	12	456	456	459	11	460	8	456	6	7	460	460	460	9	453	460	453	10	8	10	6	4	4	10	10	6	6	6	7	5	6	456	10	10	9	205	7	9	6	9	7	6	6	6
ERS5247077 (SAMEA7490424)	15T0012	14	18	13	461	467	15	15	16	466	11	463	15	461	462	11	11	11	464	12	11	12	465	463	465	461	459	459	465	465	461	461	461	462	460	461	15	465	465	464	450	462	464	461	464	462	461	461	461
ERS5247078 (SAMEA7490425)	15T0013	454	460	453	5	11	455	455	458	10	459	7	455	5	2	459	459	459	8	452	459	452	7	7	7	5	3	3	7	7	5	5	5	6	4	5	455	7	7	8	204	6	8	1	8	6	1	1	1
ERS5247079 (SAMEA7490426)	15T0014	454	460	453	5	11	455	455	458	10	459	7	455	5	2	459	459	459	8	452	459	452	7	7	7	5	3	3	7	7	5	5	5	6	4	5	455	7	7	8	204	6	8	1	8	6	1	1	1
ERS5247080 (SAMEA7490427)	15T0016	454	460	453	5	11	455	455	458	10	459	7	455	5	6	459	459	459	8	452	459	452	9	7	9	5	3	3	9	9	5	5	5	6	4	5	455	9	9	8	204	6	8	5	8	6	5	5	5
ERS5247081 (SAMEA7490428)	15T0022	14	20	13	461	467	15	13	18	466	19	463	15	461	462	19	19	19	464	12	19	12	465	463	465	461	459	459	465	465	461	461	461	462	460	461	15	465	465	464	450	462	464	461	464	462	461	461	461
ERS5247082 (SAMEA7490429)	15T0031	13	17	12	460	466	14	14	15	465	10	462	14	460	461	10	10	10	463	11	10	11	464	462	464	460	458	458	464	464	460	460	460	461	459	460	14	464	464	463	449	461	463	460	463	461	460	460	460
ERS5247083 (SAMEA7490430)	15T0085	458	464	457	9	15	459	459	462	14	463	11	459	9	10	463	463	463	12	456	463	456	13	11	13	9	7	7	13	13	9	9	9	10	8	9	459	13	13	12	208	10	12	9	12	10	9	9	9
ERS5247084 (SAMEA7490431)	15T0086	460	466	459	11	17	461	461	464	16	465	13	461	11	12	465	465	465	12	458	465	458	15	13	15	11	9	9	15	15	11	11	11	12	10	11	461	15	15	14	210	12	12	11	12	12	11	11	11
ERS5247085 (SAMEA7490432)	15T0088	12	18	11	455	461	13	13	16	460	17	457	13	455	456	17	17	17	458	10	17	10	459	457	459	455	453	453	459	459	455	455	455	456	454	455	13	459	459	458	444	456	458	455	458	456	455	455	455
ERS5247086 (SAMEA7490433)	15T0089	12	18	11	455	461	13	13	16	460	17	457	13	455	456	17	17	17	458	10	17	10	459	457	459	455	453	453	459	459	455	455	455	456	454	455	13	459	459	458	444	456	458	455	458	456	455	455	455
ERS5247087 (SAMEA7490434)	15T0194	454	460	453	5	11	455	455	458	10	459	7	455	5	2	459	459	459	8	452	459	452	7	7	7	5	3	3	7	7	5	5	5	6	4	5	455	7	7	8	204	6	8	1	8	6	1	1	1
ERS5247088 (SAMEA7490435)	15T0195	3	13	6	454	460	8	8	11	459	12	456	8	454	455	12	12	12	457	5	12	5	458	456	458	454	452	452	458	458	454	454	454	455	453	454	8	458	458	457	443	455	457	454	457	455	454	454	454
ERS5247089 (SAMEA7490436)	15T0196	459	465	458	10	16	460	460	463	15	464	12	460	10	11	464	464	464	13	457	464	457	14	12	14	10	8	8	14	14	10	10	10	11	9	10	460	14	14	13	209	11	13	10	13	11	10	10	10
ERS5247090 (SAMEA7490437)	15T0198	11	17	10	458	464	12	12	15	463	16	460	12	458	459	16	16	16	461	9	16	9	462	460	462	458	456	456	462	462	458	458	458	459	457	458	8	462	462	461	447	459	461	458	461	459	458	458	458
ERS5247091 (SAMEA7490438)	15T0199	14	12	13	461	467	15	15	8	466	17	463	15	461	462	17	17	17	464	12	17	12	465	463	465	461	459	459	465	465	461	461	461	462	460	461	15	465	465	464	450	462	464	461	464	462	461	461	461
ERS5247092 (SAMEA7490439)	15T0200	49	55	48	450	456	50	50	53	455	54	452	50	450	451	54	54	54	453	47	54	47	454	452	454	450	448	448	454	454	450	450	450	451	449	450	50	454	454	453	439	451	453	450	453	451	450	450	450
ERS5247093 (SAMEA7490440)	15T0201	7	13	6	454	460	8	8	11	459	12	456	0	454	455	12	12	12	457	5	12	5	458	456	458	454	452	452	458	458	454	454	454	455	453	454	8	458	458	457	443	455	457	454	457	455	454	454	454
ERS5247094 (SAMEA7490441)	15T0202	6	16	9	457	463	11	11	14	462	15	459	11	457	458	15	15	15	460	8	15	8	461	459	461	457	455	455	461	461	457	457	457	458	456	457	11	461	461	460	446	458	460	457	460	458	457	457	457
ERS5247095 (SAMEA7490442)	15T0204	11	15	10	458	464	12	12	13	463	10	460	12	458	459	10	10	10	461	9	10	9	462	460	462	458	456	456	462	462	458	458	458	459	457	458	12	462	462	461	447	459	461	458	461	459	458	458	458
ERS5247096 (SAMEA7490443)	15T0206	9	13	8	456	462	10	10	11	461	6	458	10	456	457	6	6	6	459	7	6	7	460	458	460	456	454	454	460	460	456	456	456	457	455	456	10	460	460	459	445	457	459	456	459	457	456	456	456
ERS5247097 (SAMEA7490444)	15T0213	9	13	8	456	462	10	10	11	461	8	458	10	456	457	8	8	8	459	7	8	7	460	458	460	456	454	454	460	460	456	456	456	457	455	456	10	460	460	459	445	457	459	456	459	457	456	456	456
ERS5247098 (SAMEA7490445)	15T0220	441	447	440	202	208	442	442	445	207	446	204	442	202	203	446	446	446	205	439	446	439	206	204	206	202	200	200	206	206	202	202	202	203	201	202	442	206	206	205	1	203	205	202	205	203	202	202	202
ERS5247099 (SAMEA7490446)	15T0221	11	15	10	458	464	12	12	13	463	10	460	12	458	459	10	10	10	461	9	10	9	462	460	462	458	456	456	462	462	458	458	458	459	457	458	12	462	462	461	447	459	461	458	461	459	458	458	458
ERS5247100 (SAMEA7490447)	15T0224	453	459	452	0	10	454	454	457	5	458	4	454	0	5	458	458	458	7	451	458	451	8	4	8	4	2	2	8	8	4	4	4	5	3	4	454	8	8	7	203	5	7	4	7	5	4	4	4
ERS5247101 (SAMEA7490448)	15T0726	10	14	9	457	463	11	11	12	462	7	459	11	457	458	7	7	7	460	8	7	8	461	459	461	457	455	455	461	461	457	457	457	458	456	457	11	461	461	460	446	458	460	457	460	458	457	457	457
ERS5247102 (SAMEA7490449)	15T0727	456	462	455	7	13	457	457	460	12	461	9	457	7	8	461	461	461	10	454	461	454	11	9	11	7	5	5	11	11	7	7	7	8	6	7	457	11	11	6	206	8	10	7	10	8	7	7	7
ERS5247103 (SAMEA7490450)	15T0741	455	461	454	6	12	456	456	459	11	460	8	456	6	7	460	460	460	9	453	460	453	10	8	10	6	4	4	10	10	6	6	6	7	5	6	456	10	10	9	205	7	9	6	9	7	6	6	6
ERS5247104 (SAMEA7490451)	15T0746	454	460	453	5	11	455	455	458	10	459	7	455	5	6	459	459	459	8	452	459	452	9	7	9	5	3	3	9	9	5	5	5	6	4	5	455	9	9	8	204	6	8	5	8	6	5	5	5
ERS5247105 (SAMEA7490452)	15T0753	455	461	454	2	12	456	456	459	7	460	6	456	2	7	460	460	460	9	453	460	453	10	6	10	6	4	4	10	10	6	6	6	7	5	6	456	10	10	9	205	7	9	6	9	7	6	6	6
ERS5247106 (SAMEA7490453)	15T0759	442	448	441	203	209	443	443	446	208	447	205	443	203	204	447	447	447	206	440	447	440	207	205	207	203	201	201	207	207	203	203	203	204	202	203	443	207	207	206	6	204	206	203	206	204	203	203	203
ERS5247107 (SAMEA7490454)	15T0760	455	461	454	6	12	456	456	459	11	460	8	456	6	7	460	460	460	9	453	460	453	10	8	10	6	4	4	10	10	6	6	6	7	5	6	456	10	10	9	205	7	9	6	9	7	6	6	6
ERS5247108 (SAMEA7490455)	15T0765	452	458	451	3	9	453	453	456	8	457	5	453	3	4	457	457	457	6	450	457	450	7	5	7	3	1	1	7	7	3	3	3	4	2	3	453	7	7	6	202	4	6	3	6	4	3	3	3
ERS5247109 (SAMEA7490456)	15T0767	453	459	452	0	10	454	454	457	5	458	4	454	0	5	458	458	458	7	451	458	451	8	4	8	4	2	2	8	8	4	4	4	5	3	4	454	8	8	7	203	5	7	4	7	5	4	4	4
ERS5247110 (SAMEA7490457)	15T0768	243	249	242	472	478	244	244	247	477	248	474	244	472	473	248	248	248	475	241	248	241	476	474	476	472	470	470	476	476	472	472	472	473	471	472	244	476	476	475	461	473	475	472	475	473	472	472	472
ERS5247111 (SAMEA7490458)	15T0770	452	458	451	3	9	453	453	456	8	457	5	453	3	4	457	457	457	6	450	457	450	7	5	7	3	1	1	7	7	3	3	3	4	2	3	453	7	7	6	202	4	6	3	6	4	3	3	3
ERS5247112 (SAMEA7490459)	15T0771	6	12	5	453	459	7	7	10	458	11	455	7	453	454	11	11	11	456	4	11	4	457	455	457	453	451	451	457	457	453	453	453	454	452	453	7	457	457	456	442	454	456	453	456	454	453	453	453
ERS5247113 (SAMEA7490460)	15T0772	6	12	5	453	459	7	7	10	458	11	455	7	453	454	11	11	11	456	4	11	4	457	455	457	453	451	451	457	457	453	453	453	454	452	453	7	457	457	456	442	454	456	453	456	454	453	453	453
ERS5247114 (SAMEA7490461)	15T0793	452	458	451	3	9	453	453	456	8	457	5	453	3	4	457	457	457	6	450	457	450	7	5	7	3	1	1	7	7	3	3	3	4	2	3	453	7	7	6	202	4	6	3	6	4	3	3	3
ERS5247115 (SAMEA7490462)	15T0794	35	41	34	458	464	36	36	39	463	40	460	36	458	459	40	40	40	461	33	40	33	462	460	462	458	456	456	462	462	458	458	458	459	457	458	36	462	462	461	447	459	461	458	461	459	458	458	458
ERS5247116 (SAMEA7490463)	15T0795	8	6	7	455	461	9	9	4	460	11	457	9	455	456	11	11	11	458	6	11	6	459	457	459	455	453	453	459	459	455	455	455	456	454	455	9	459	459	458	444	456	458	455	458	456	455	455	455
ERS5247117 (SAMEA7490464)	15T0803	453	459	452	4	10	454	454	457	9	458	6	454	4	1	458	458	458	7	451	458	451	6	6	6	4	2	2	6	6	4	4	4	5	3	4	454	6	6	7	203	5	7	0	7	5	0	0	0
ERS5247118 (SAMEA7490465)	15T0804	442	448	441	203	209	443	443	446	208	447	205	443	203	204	447	447	447	206	440	447	440	207	205	207	203	201	201	207	207	203	203	203	204	202	203	443	207	207	206	12	204	206	203	206	204	203	203	203
ERS5247119 (SAMEA7490466)	15T0805	11	15	10	458	464	12	12	13	463	10	460	12	458	459	10	10	10	461	9	10	9	462	460	462	458	456	456	462	462	458	458	458	459	457	458	12	462	462	461	447	459	461	458	461	459	458	458	458
ERS5247120 (SAMEA7490467)	15T0806	459	465	458	10	16	460	460	463	15	464	12	460	10	11	464	464	464	13	457	464	457	14	12	14	10	8	8	14	14	10	10	10	11	9	10	460	14	14	13	209	11	13	10	13	11	10	10	10
ERS5247121 (SAMEA7490468)	15T0807	443	449	442	204	210	444	444	447	209	448	206	444	204	205	448	448	448	207	441	448	441	208	206	208	204	202	202	208	208	204	204	204	205	203	204	444	208	208	207	1	205	207	204	207	205	204	204	204
ERS5247122 (SAMEA7490469)	15T0808	454	460	453	5	11	455	455	458	10	459	7	455	5	6	459	459	459	8	452	459	452	9	7	9	5	3	3	9	9	5	5	5	6	4	5	455	9	9	8	204	6	8	5	8	6	5	5	5
ERS5247123 (SAMEA7490470)	16T0004	13	17	12	460	466	14	14	15	465	12	462	14	460	461	12	12	12	463	11	12	11	464	462	464	460	458	458	464	464	460	460	460	461	459	460	14	464	464	463	449	461	463	460	463	461	460	460	460
ERS5247124 (SAMEA7490471)	16T0007	452	458	451	3	9	453	453	456	8	457	5	453	3	4	457	457	457	6	450	457	450	7	5	7	3	1	1	7	7	3	3	3	4	2	3	453	7	7	6	202	4	6	3	6	4	3	3	3
ERS5247125 (SAMEA7490472)	16T0009	455	461	454	6	12	456	456	459	11	460	8	456	6	7	460	460	460	9	453	460	453	10	8	10	6	4	4	10	10	6	6	6	7	5	6	456	10	10	9	205	7	9	6	9	7	6	6	6
ERS5247126 (SAMEA7490473)	16T0010	456	462	455	7	13	457	457	460	12	461	9	457	7	8	461	461	461	10	454	461	454	11	9	11	7	5	5	11	11	7	7	7	8	6	7	457	11	11	10	206	8	10	7	10	8	7	7	7
ERS5247127 (SAMEA7490474)	16T0011	10	14	9	457	463	11	11	12	462	9	459	11	457	458	9	9	9	460	8	9	8	461	459	461	457	455	455	461	461	457	457	457	458	456	457	11	461	461	460	446	458	460	457	460	458	457	457	457
ERS5247128 (SAMEA7490475)	16T0014	13	17	12	460	466	14	14	15	465	12	462	14	460	461	12	12	12	463	11	12	11	464	462	464	460	458	458	464	464	460	460	460	461	459	460	14	464	464	463	449	461	463	460	463	461	460	460	460
ERS5247129 (SAMEA7490476)	16T0022	455	461	454	6	12	456	456	459	11	460	8	456	6	7	460	460	460	9	453	460	453	10	8	10	6	4	4	10	10	6	6	6	7	5	6	456	10	10	9	205	7	9	6	9	7	6	6	6
ERS5247130 (SAMEA7490477)	16T0024	453	459	452	4	10	454	454	457	9	458	6	454	4	5	458	458	458	7	451	458	451	8	6	8	4	2	2	8	8	4	4	4	5	3	4	454	8	8	7	203	5	7	4	7	5	4	4	4
ERS5247131 (SAMEA7490478)	16T0025	12	18	11	459	465	13	13	16	464	17	461	13	459	460	17	17	17	462	10	17	10	463	461	463	459	457	457	463	463	459	459	459	460	458	459	9	463	463	462	448	460	462	459	462	460	459	459	459
ERS5247132 (SAMEA7490479)	16T0026	12	18	11	459	465	13	13	16	464	17	461	13	459	460	17	17	17	462	10	17	10	463	461	463	459	457	457	463	463	459	459	459	460	458	459	9	463	463	462	448	460	462	459	462	460	459	459	459
ERS5247133 (SAMEA7490480)	16T0029	454	460	453	5	11	455	455	458	10	459	7	455	5	6	459	459	459	8	452	459	452	9	7	9	5	3	3	9	9	5	5	5	6	4	5	455	9	9	8	204	6	8	5	8	6	5	5	5
ERS5247134 (SAMEA7490481)	16T0048	11	15	10	458	464	12	12	13	463	10	460	12	458	459	10	10	10	461	9	10	9	462	460	462	458	456	456	462	462	458	458	458	459	457	458	12	462	462	461	447	459	461	458	461	459	458	458	458
ERS5247135 (SAMEA7490482)	16T0049	454	460	453	5	11	455	455	458	10	459	7	455	5	6	459	459	459	8	452	459	452	9	7	9	5	3	3	9	9	5	5	5	6	4	5	455	9	9	8	204	6	8	5	8	6	5	5	5
ERS5247136 (SAMEA7490483)	16T0051	454	460	453	1	11	455	455	458	6	459	5	455	1	6	459	459	459	8	452	459	452	9	5	9	5	3	3	9	9	5	5	5	6	4	5	455	9	9	8	204	6	8	5	8	6	5	5	5
ERS5247137 (SAMEA7490484)	16T0052	455	461	454	2	12	456	456	459	7	460	6	456	2	7	460	460	460	9	453	460	453	10	6	10	6	4	4	10	10	6	6	6	7	5	6	456	10	10	9	205	7	9	6	9	7	6	6	6
ERS5247138 (SAMEA7490485)	16T0053	455	461	454	2	12	456	456	459	7	460	6	456	2	7	460	460	460	9	453	460	453	10	6	10	6	4	4	10	10	6	6	6	7	5	6	456	10	10	9	205	7	9	6	9	7	6	6	6
ERS5247139 (SAMEA7490486)	16T0054	452	458	451	3	9	453	453	456	8	457	5	453	3	4	457	457	457	6	450	457	450	7	5	7	3	1	1	7	7	3	3	3	4	2	3	453	7	7	6	202	4	6	3	6	4	3	3	3
ERS5247140 (SAMEA7490487)	16T0055	13	17	12	460	466	14	14	15	465	12	462	14	460	461	12	12	12	463	11	12	11	464	462	464	460	458	458	464	464	460	460	460	461	459	460	14	464	464	463	449	461	463	460	463	461	460	460	460
ERS5247141 (SAMEA7490488)	16T0056	10	14	9	457	463	11	11	12	462	7	459	11	457	458	7	7	7	460	8	7	8	461	459	461	457	455	455	461	461	457	457	457	458	456	457	11	461	461	460	446	458	460	457	460	458	457	457	457
ERS5247142 (SAMEA7490489)	16T0621	454	460	453	5	11	455	455	458	10	459	7	455	5	6	459	459	459	8	452	459	452	9	7	9	5	3	3	9	9	5	5	5	6	4	5	455	9	9	8	204	6	8	5	8	6	5	5	5
ERS5247143 (SAMEA7490490)	16T0622	453	459	452	4	10	454	454	457	9	458	6	454	4	1	458	458	458	7	451	458	451	6	6	6	4	2	2	6	6	4	4	4	5	3	4	454	6	6	7	203	5	7	0	7	5	0	0	0
ERS5247144 (SAMEA7490491)	16T0623	453	459	452	4	10	454	454	457	9	458	6	454	4	5	458	458	458	7	451	458	451	8	6	8	4	2	2	8	8	4	4	4	5	3	4	454	8	8	7	203	5	7	4	7	5	4	4	4
ERS5247145 (SAMEA7490492)	16T0942	454	460	453	5	11	455	455	458	10	459	7	455	5	2	459	459	459	8	452	459	452	7	7	7	5	3	3	7	7	5	5	5	6	4	5	455	7	7	8	204	6	8	1	8	6	1	1	1
ERS5247146 (SAMEA7490493)	16T1167	456	462	455	7	13	457	457	460	12	461	9	457	7	8	461	461	461	10	454	461	454	11	9	11	7	5	5	11	11	7	7	7	8	6	7	457	11	11	6	206	8	10	7	10	8	7	7	7
ERS5247147 (SAMEA7490494)	16T1168	89	95	88	464	470	90	90	93	469	94	466	90	464	465	94	94	94	467	87	94	87	468	466	468	464	462	462	468	468	464	464	464	465	463	464	90	468	468	467	453	465	467	464	467	465	464	464	464
ERS5247148 (SAMEA7490495)	16T1169	89	95	88	464	470	90	90	93	469	94	466	90	464	465	94	94	94	467	87	94	87	468	466	468	464	462	462	468	468	464	464	464	465	463	464	90	468	468	467	453	465	467	464	467	465	464	464	464
ERS5247149 (SAMEA7490496)	16T1171	12	16	11	459	465	13	13	14	464	11	461	13	459	460	11	11	11	462	10	11	10	463	461	463	459	457	457	463	463	459	459	459	460	458	459	13	463	463	462	448	460	462	459	462	460	459	459	459
ERS5247150 (SAMEA7490497)	16T1176	10	14	9	457	463	11	11	12	462	9	459	11	457	458	9	9	9	460	8	9	8	461	459	461	457	455	455	461	461	457	457	457	458	456	457	11	461	461	460	446	458	460	457	460	458	457	457	457
ERS5247151 (SAMEA7490498)	16T1309	454	460	453	5	11	455	455	458	10	459	7	455	5	2	459	459	459	8	452	459	452	7	7	7	5	3	3	7	7	5	5	5	6	4	5	455	7	7	8	204	6	8	1	8	6	1	1	1
ERS5247152 (SAMEA7490499)	16T1310	7	13	6	454	460	8	8	11	459	12	456	8	454	455	12	12	12	457	5	12	5	458	456	458	454	452	452	458	458	454	454	454	455	453	454	8	458	458	457	443	455	457	454	457	455	454	454	454
ERS5247153 (SAMEA7490500)	17T0720	84	90	83	459	465	85	85	88	464	89	461	85	459	460	89	89	89	462	82	89	82	463	461	463	459	457	457	463	463	459	459	459	460	458	459	85	463	463	462	448	460	462	459	462	460	459	459	459
ERS5247154 (SAMEA7490501)	17T0737	455	461	454	6	12	456	456	459	11	460	8	456	6	3	460	460	460	9	453	460	453	8	8	8	6	4	4	8	8	6	6	6	7	5	6	456	8	8	9	205	7	9	2	9	7	2	2	2
ERS5247155 (SAMEA7490502)	17T1131	457	463	456	8	14	458	458	461	13	462	10	458	8	5	462	462	462	11	455	462	455	10	10	10	8	6	6	10	10	8	8	8	9	7	8	458	10	10	11	207	9	11	4	11	9	4	4	4
ERS5247156 (SAMEA7490503)	17T1184	458	464	457	9	15	459	459	462	14	463	11	459	9	10	463	463	463	2	456	463	456	13	11	13	9	7	7	13	13	9	9	9	10	8	9	459	13	13	12	208	10	2	9	2	10	9	9	9
ERS5247157 (SAMEA7490504)	17T1201	11	15	10	458	464	12	12	13	463	10	460	12	458	459	10	10	10	461	9	10	9	462	460	462	458	456	456	462	462	458	458	458	459	457	458	12	462	462	461	447	459	461	458	461	459	458	458	458
ERS5247158 (SAMEA7490505)	17T1202	453	459	452	4	10	454	454	457	9	458	6	454	4	5	458	458	458	7	451	458	451	8	6	8	0	2	2	8	8	0	4	4	5	3	4	454	8	8	7	203	5	7	4	7	5	4	4	4
ERS5247159 (SAMEA7490506)	17T1203	453	459	452	4	10	454	454	457	9	458	6	454	4	5	458	458	458	7	451	458	451	8	6	8	0	2	2	8	8	0	4	4	5	3	4	454	8	8	7	203	5	7	4	7	5	4	4	4
ERS5247160 (SAMEA7490507)	17T1414	456	462	455	7	13	457	457	460	12	461	9	457	7	8	461	461	461	10	454	461	454	11	9	11	7	5	5	11	11	7	7	7	8	6	7	457	11	11	10	206	8	10	7	10	8	7	7	7
ERS5247161 (SAMEA7490508)	17T1415	455	461	454	6	12	456	456	459	11	460	8	456	6	7	460	460	460	9	453	460	453	10	8	10	6	4	4	10	10	6	6	6	7	5	6	456	10	10	9	205	7	9	6	9	7	6	6	6
ERS5247162 (SAMEA7490509)	17T1419	455	461	454	6	12	456	456	459	11	460	8	456	6	3	460	460	460	9	453	460	453	8	8	8	6	4	4	8	8	6	6	6	7	5	6	456	8	8	9	205	7	9	2	9	7	2	2	2
ERS5247163 (SAMEA7490510)	17T1428	455	461	454	6	12	456	456	459	11	460	8	456	6	3	460	460	460	9	453	460	453	8	8	8	6	4	4	8	8	6	6	6	7	5	6	456	8	8	9	205	7	9	2	9	7	2	2	2
ERS5247164 (SAMEA7490511)	17T1429	11	15	10	458	464	12	12	13	463	10	460	12	458	459	10	10	10	461	9	10	9	462	460	462	458	456	456	462	462	458	458	458	459	457	458	12	462	462	461	447	459	461	458	461	459	458	458	458
ERS5247165 (SAMEA7490512)	17T1430	452	458	451	3	9	453	453	456	8	457	5	453	3	4	457	457	457	6	450	457	450	7	5	7	3	1	1	7	7	3	3	3	4	2	3	453	7	7	6	202	4	6	3	6	4	3	3	3
ERS5247166 (SAMEA7490513)	17T1431	452	458	451	3	9	453	453	456	8	457	5	453	3	4	457	457	457	6	450	457	450	7	5	7	3	1	1	7	7	3	3	3	4	2	3	453	7	7	6	202	4	6	3	6	4	3	3	3
ERS5247167 (SAMEA7490514)	17T1541	11	15	10	458	464	12	12	13	463	10	460	12	458	459	10	10	10	461	9	10	9	462	460	462	458	456	456	462	462	458	458	458	459	457	458	12	462	462	461	447	459	461	458	461	459	458	458	458
ERS5247168 (SAMEA7490515)	17T1542	453	459	452	0	10	454	454	457	5	458	4	454	0	5	458	458	458	7	451	458	451	8	4	8	4	2	2	8	8	4	4	4	5	3	4	454	8	8	7	203	5	7	4	7	5	4	4	4
ERS5247169 (SAMEA7490516)	18T0028	9	5	8	456	462	10	10	5	461	12	458	10	456	457	12	12	12	459	7	12	7	460	458	460	456	454	454	460	460	456	456	456	457	455	456	10	460	460	459	445	457	459	456	459	457	456	456	456
ERS5247170 (SAMEA7490517)	18T0029	456	462	455	7	13	457	457	460	12	461	9	457	7	8	461	461	461	10	454	461	454	11	9	11	7	5	5	11	11	7	7	7	8	6	7	457	11	11	10	206	8	10	7	10	8	7	7	7
ERS5247171 (SAMEA7490518)	18T0030	456	462	455	7	13	457	457	460	12	461	9	457	7	8	461	461	461	10	454	461	454	11	9	11	7	5	5	11	11	7	7	7	8	6	7	457	11	11	10	206	8	10	7	10	8	7	7	7
ERS5247172 (SAMEA7490519)	18T0117	456	462	455	7	13	457	457	460	12	461	9	457	7	8	461	461	461	10	454	461	454	11	9	11	7	5	5	11	11	7	7	7	8	6	7	457	11	11	6	206	8	10	7	10	8	7	7	7
ERS5247173 (SAMEA7490520)	18T0119	454	460	453	5	11	455	455	458	10	459	7	455	5	6	459	459	459	8	452	459	452	9	7	9	5	3	3	9	9	5	5	5	6	4	5	455	9	9	4	204	6	8	5	8	6	5	5	5
ERS5247174 (SAMEA7490521)	18T0120	454	460	453	5	11	455	455	458	10	459	7	455	5	6	459	459	459	8	452	459	452	9	7	9	5	3	3	9	9	5	5	5	6	4	5	455	9	9	4	204	6	8	5	8	6	5	5	5
ERS5247175 (SAMEA7490522)	18T0155	457	463	456	8	14	458	458	461	13	462	10	458	8	9	462	462	462	1	455	462	455	12	10	12	8	6	6	12	12	8	8	8	9	7	8	458	12	12	11	207	9	1	8	1	9	8	8	8
ERS5247176 (SAMEA7490523)	18T0158	11	15	10	458	464	12	12	13	463	10	460	12	458	459	10	10	10	461	9	10	9	462	460	462	458	456	456	462	462	458	458	458	459	457	458	12	462	462	461	447	459	461	458	461	459	458	458	458
ERS5247177 (SAMEA7490524)	18T0160	453	459	452	4	10	454	454	457	9	458	6	454	4	5	458	458	458	7	451	458	451	8	6	8	4	2	2	8	8	4	4	4	5	3	4	454	8	8	7	203	5	7	4	7	5	4	4	4
ERS5247178 (SAMEA7490525)	18T0161	453	459	452	0	10	454	454	457	5	458	4	454	0	5	458	458	458	7	451	458	451	8	4	8	4	2	2	8	8	4	4	4	5	3	4	454	8	8	7	203	5	7	4	7	5	4	4	4
ERS5247179 (SAMEA7490526)	18T0163	451	457	450	2	8	452	452	455	7	456	4	452	2	3	456	456	456	5	449	456	449	6	4	6	2	0	0	6	6	2	2	2	3	1	2	452	6	6	5	201	3	5	2	5	3	2	2	2
ERS5247180 (SAMEA7490527)	18T0164	454	460	453	1	11	455	455	458	6	459	5	455	1	6	459	459	459	8	452	459	452	9	5	9	5	3	3	9	9	5	5	5	6	4	5	455	9	9	8	204	6	8	5	8	6	5	5	5
ERS5247181 (SAMEA7490528)	18T0167	451	457	450	2	8	452	452	455	7	456	4	452	2	3	456	456	456	5	449	456	449	6	4	6	2	0	0	6	6	2	2	2	3	1	2	452	6	6	5	201	3	5	2	5	3	2	2	2
ERS5247182 (SAMEA7490529)	18T0168	13	17	12	460	466	14	14	15	465	12	462	14	460	461	12	12	12	463	11	12	11	464	462	464	460	458	458	464	464	460	460	460	461	459	460	14	464	464	463	449	461	463	460	463	461	460	460	460
ERS5247183 (SAMEA7490530)	18T0172	451	457	450	2	8	452	452	455	7	456	4	452	2	3	456	456	456	5	449	456	449	6	4	6	2	0	0	6	6	2	2	2	3	1	2	452	6	6	5	201	3	5	2	5	3	2	2	2
ERS5247184 (SAMEA7490531)	18T0174	451	457	450	2	8	452	452	455	7	456	4	452	2	3	456	456	456	5	449	456	449	6	4	6	2	0	0	6	6	2	2	2	3	1	2	452	6	6	5	201	3	5	2	5	3	2	2	2
ERS5247185 (SAMEA7490532)	18T0195	453	459	452	4	10	454	454	457	9	458	6	454	4	5	458	458	458	7	451	458	451	8	6	8	4	2	2	8	8	4	4	4	5	3	4	454	8	8	7	203	5	7	4	7	5	4	4	4
ERS5247186 (SAMEA7490533)	18T0196	457	463	456	8	14	458	458	461	13	462	10	458	8	9	462	462	462	1	455	462	455	12	10	12	8	6	6	12	12	8	8	8	9	7	8	458	12	12	11	207	9	1	8	1	9	8	8	8
ERS5247187 (SAMEA7490534)	18T0198	456	462	455	7	13	457	457	460	12	461	9	457	7	8	461	461	461	10	454	461	454	11	9	11	7	5	5	11	11	7	7	7	8	6	7	457	11	11	10	206	8	10	7	10	8	7	7	7
ERS5247188 (SAMEA7490535)	18T0199	12	16	11	459	465	13	13	14	464	11	461	13	459	460	11	11	11	462	10	11	10	463	461	463	459	457	457	463	463	459	459	459	460	458	459	13	463	463	462	448	460	462	459	462	460	459	459	459
ERS5247189 (SAMEA7490536)	18T0200	12	18	11	459	465	13	13	16	464	17	461	13	459	460	17	17	17	462	10	17	10	463	461	463	459	457	457	463	463	459	459	459	460	458	459	9	463	463	462	448	460	462	459	462	460	459	459	459
ERS5247190 (SAMEA7490537)	18T0205	5	11	4	452	458	6	6	9	457	10	454	6	452	453	10	10	10	455	3	10	3	456	454	456	452	450	450	456	456	452	452	452	453	451	452	6	456	456	455	441	453	455	452	455	453	452	452	452
ERS5247191 (SAMEA7490538)	18T2158	456	462	455	7	13	457	457	460	12	461	9	457	7	8	461	461	461	10	454	461	454	11	9	11	7	5	5	11	11	7	7	7	8	6	7	457	11	11	10	206	8	10	7	10	8	7	7	7
ERS5247192 (SAMEA7490539)	18T2159	453	459	452	4	10	454	454	457	9	458	6	454	4	1	458	458	458	7	451	458	451	6	6	6	4	2	2	6	6	4	4	4	5	3	4	454	6	6	7	203	5	7	0	7	5	0	0	0
ERS5247193 (SAMEA7490540)	18T2161	12	18	11	459	465	13	13	16	464	17	461	13	459	460	17	17	17	462	10	17	10	463	461	463	459	457	457	463	463	459	459	459	460	458	459	9	463	463	462	448	460	462	459	462	460	459	459	459
ERS5247194 (SAMEA7490541)	18T2163	7	13	6	454	460	8	6	11	459	12	456	8	454	455	12	12	12	457	5	12	5	458	456	458	454	452	452	458	458	454	454	454	455	453	454	8	458	458	457	443	455	457	454	457	455	454	454	454
ERS5247195 (SAMEA7490542)	18T2170	453	459	452	4	10	454	454	457	9	458	6	454	4	5	458	458	458	7	451	458	451	8	6	8	0	2	2	8	8	0	4	4	5	3	4	454	8	8	7	203	5	7	4	7	5	4	4	4
ERS5247196 (SAMEA7490543)	18T2171	6	12	5	453	459	7	7	10	458	11	455	7	453	454	11	11	11	456	4	11	4	457	455	457	453	451	451	457	457	453	453	453	454	452	453	7	457	457	456	442	454	456	453	456	454	453	453	453
ERS5247197 (SAMEA7490544)	18T2172	457	463	456	8	14	458	458	461	13	462	10	458	8	7	462	462	462	11	455	462	455	0	10	0	8	6	6	0	0	8	8	8	9	7	8	458	0	0	11	207	9	11	6	11	9	6	6	6
ERS5247198 (SAMEA7490545)	18T2203	6	12	5	453	459	7	7	10	458	11	455	7	453	454	11	11	11	456	4	11	4	457	455	457	453	451	451	457	457	453	453	453	454	452	453	7	457	457	456	442	454	456	453	456	454	453	453	453
ERS5247199 (SAMEA7490546)	18T2209	453	459	452	4	10	454	454	457	9	458	6	454	4	5	458	458	458	7	451	458	451	8	6	8	4	2	2	8	8	4	4	4	5	3	4	454	8	8	7	203	5	7	4	7	5	4	4	4
ERS5247200 (SAMEA7490547)	18T2212	6	12	5	453	459	7	7	10	458	11	455	7	453	454	11	11	11	456	4	11	4	457	455	457	453	451	451	457	457	453	453	453	454	452	453	7	457	457	456	442	454	456	453	456	454	453	453	453
ERS5247201 (SAMEA7490548)	19T0001	456	462	455	3	13	457	457	460	8	461	7	457	3	8	461	461	461	10	454	461	454	11	7	11	7	5	5	11	11	7	7	7	8	6	7	457	11	11	10	206	8	10	7	10	8	7	7	7
ERS5247202 (SAMEA7490549)	19T0002	453	459	452	0	10	454	454	457	5	458	4	454	0	5	458	458	458	7	451	458	451	8	4	8	4	2	2	8	8	4	4	4	5	3	4	454	8	8	7	203	5	7	4	7	5	4	4	4
ERS5247203 (SAMEA7490550)	19T0003	452	458	451	3	9	453	453	456	8	457	5	453	3	4	457	457	457	6	450	457	450	7	5	7	3	1	1	7	7	3	3	3	4	0	3	453	7	7	6	202	4	6	3	6	4	3	3	3
ERS5247204 (SAMEA7490551)	19T0005	442	448	441	203	209	443	443	446	208	447	205	443	203	204	447	447	447	206	440	447	440	207	205	207	203	201	201	207	207	203	203	203	204	202	203	443	207	207	206	12	204	206	203	206	204	203	203	203
ERS5247205 (SAMEA7490552)	19T0035	443	449	442	204	210	444	444	447	209	448	206	444	204	205	448	448	448	207	441	448	441	208	206	208	204	202	202	208	208	204	204	204	205	203	204	444	208	208	207	13	205	207	204	207	205	204	204	204
ERS5247206 (SAMEA7490553)	19T0037	458	464	457	9	15	459	459	462	14	463	11	459	9	10	463	463	463	12	456	463	456	13	11	13	9	7	7	13	13	9	9	9	10	8	9	459	13	13	12	208	10	12	9	12	10	9	9	9
ERS5247207 (SAMEA7490554)	19T0038	454	460	453	5	11	455	455	458	10	459	7	455	5	6	459	459	459	8	452	459	452	9	7	9	5	3	3	9	9	5	5	5	6	4	5	455	9	9	8	204	6	8	5	8	6	5	5	5
ERS5247208 (SAMEA7490555)	19T0040	7	13	6	454	460	8	8	11	459	12	456	8	454	455	12	12	12	457	5	12	5	458	456	458	454	452	452	458	458	454	454	454	455	453	454	2	458	458	457	443	455	457	454	457	455	454	454	454
ERS5247209 (SAMEA7490556)	19T0042	456	462	455	7	13	457	457	460	12	461	9	457	7	4	461	461	461	10	454	461	454	9	9	9	7	5	5	9	9	7	7	7	8	6	7	457	9	9	10	206	8	10	3	10	8	3	3	3
ERS5247210 (SAMEA7490557)	19T0045	455	461	454	2	12	456	456	459	7	460	6	456	2	7	460	460	460	9	453	460	453	10	6	10	6	4	4	10	10	6	6	6	7	5	6	456	10	10	9	205	7	9	6	9	7	6	6	6
ERS5247211 (SAMEA7490558)	19T0046	454	460	453	5	11	455	455	458	10	459	7	455	5	6	459	459	459	8	452	459	452	9	7	9	5	3	3	9	9	5	5	5	6	4	5	455	9	9	8	204	6	8	5	8	6	5	5	5
ERS5247212 (SAMEA7490559)	19T0048	439	445	438	200	206	440	440	443	205	444	202	440	200	201	444	444	444	203	437	444	437	204	202	204	200	198	198	204	204	200	200	200	201	199	200	440	204	204	203	9	201	203	200	203	201	200	200	200
ERS5247213 (SAMEA7490560)	19T0050	457	463	456	8	14	458	458	461	13	462	10	458	8	9	462	462	462	11	455	462	455	12	10	12	8	6	6	12	12	8	8	8	9	7	8	458	12	12	11	207	9	11	8	11	9	8	8	8
ERS5247214 (SAMEA7490561)	19T0051	451	457	450	2	8	452	452	455	7	456	4	452	2	3	456	456	456	5	449	456	449	6	4	6	2	0	0	6	6	2	2	2	3	1	2	452	6	6	5	201	3	5	2	5	3	2	2	2
ERS5247215 (SAMEA7490562)	19T0052	456	462	455	7	13	457	457	460	12	461	9	457	7	8	461	461	461	10	454	461	454	11	9	11	7	5	5	11	11	7	7	7	8	6	7	457	11	11	10	206	8	10	7	10	8	7	7	7
ERS5247216 (SAMEA7490563)	19T0053	7	13	6	454	460	8	8	11	459	12	456	8	454	455	12	12	12	457	5	12	5	458	456	458	454	452	452	458	458	454	454	454	455	453	454	8	458	458	457	443	455	457	454	457	455	454	454	454
ERS5247217 (SAMEA7490564)	19T0054	454	460	453	5	11	455	455	458	10	459	7	455	5	6	459	459	459	8	452	459	452	9	7	9	5	3	3	9	9	5	5	5	6	4	5	455	9	9	8	204	6	8	5	8	6	5	5	5
ERS5247218 (SAMEA7490565)	19T0055	462	468	461	13	7	463	463	466	18	467	15	463	13	14	467	467	467	16	460	467	460	17	15	17	13	11	11	17	17	13	13	13	14	12	13	463	17	17	16	212	14	16	13	16	14	13	13	13
ERS5247219 (SAMEA7490566)	19T0056	454	460	453	5	11	455	455	458	10	459	7	455	5	2	459	459	459	8	452	459	452	7	7	7	5	3	3	7	7	5	5	5	6	4	5	455	7	7	8	204	6	8	1	8	6	1	1	1
ERS5247220 (SAMEA7490567)	19T0058	457	463	456	8	14	458	458	461	13	462	10	458	8	7	462	462	462	11	455	462	455	0	10	0	8	6	6	0	0	8	8	8	9	7	8	458	0	0	11	207	9	11	6	11	9	6	6	6
ERS5247221 (SAMEA7490568)	19T0060	457	463	456	8	14	458	458	461	13	462	10	458	8	7	462	462	462	11	455	462	455	0	10	0	8	6	6	0	0	8	8	8	9	7	8	458	0	0	11	207	9	11	6	11	9	6	6	6
ERS5247222 (SAMEA7490569)	19T0062	452	458	451	3	9	453	453	456	8	457	5	453	3	4	457	457	457	6	450	457	450	7	5	7	3	1	1	7	7	3	3	3	4	2	3	453	7	7	6	202	4	6	3	6	4	3	3	3
ERS5247223 (SAMEA7490570)	19T0063	453	459	452	0	10	454	454	457	5	458	4	454	0	5	458	458	458	7	451	458	451	8	4	8	4	2	2	8	8	4	4	4	5	3	4	454	8	8	7	203	5	7	4	7	5	4	4	4
ERS5247224 (SAMEA7490571)	19T0095	455	461	454	6	12	456	456	459	11	460	8	456	6	3	460	460	460	9	453	460	453	8	8	8	6	4	4	8	8	6	6	6	7	5	6	456	8	8	9	205	7	9	2	9	7	2	2	2
ERS5247225 (SAMEA7490572)	19T0096	453	459	452	4	10	454	454	457	9	458	6	454	4	5	458	458	458	7	451	458	451	8	6	8	4	2	2	8	8	4	4	4	5	3	4	454	8	8	7	203	5	7	4	7	5	4	4	4
ERS5247226 (SAMEA7490573)	19T0098	456	462	455	7	13	457	457	460	12	461	9	457	7	8	461	461	461	10	454	461	454	11	9	11	7	5	5	11	11	7	7	7	8	6	7	457	11	11	10	206	8	10	7	10	8	7	7	7
ERS5247227 (SAMEA7490574)	19T0099	455	461	454	6	12	456	456	459	11	460	8	456	6	3	460	460	460	9	453	460	453	8	8	8	6	4	4	8	8	6	6	6	7	5	6	456	8	8	9	205	7	9	2	9	7	2	2	2
ERS5247228 (SAMEA7490575)	19T0105	10	14	9	457	463	11	11	12	462	9	459	11	457	458	9	9	9	460	8	9	8	461	459	461	457	455	455	461	461	457	457	457	458	456	457	11	461	461	460	446	458	460	457	460	458	457	457	457
ASM1140v1	OSU18	451	457	450	481	487	452	452	455	486	456	483	452	481	482	456	456	456	484	449	456	449	485	483	485	481	479	479	485	485	481	481	481	482	480	481	452	485	485	484	471	482	484	481	484	482	481	481	481
ERR3555285	A936	451	457	450	2	8	452	452	455	7	456	4	452	2	3	456	456	456	5	449	456	449	6	4	6	2	0	0	6	6	2	2	2	3	1	2	452	6	6	5	201	3	5	2	5	3	2	2	2
ERR3555286	A981	451	457	450	2	8	452	452	455	7	456	4	452	2	3	456	456	456	5	449	456	449	6	4	6	2	0	0	6	6	2	2	2	3	1	2	452	6	6	5	201	3	5	2	5	3	2	2	2
ERR3555287	A1005	455	461	454	6	12	456	456	459	11	460	8	456	6	7	460	460	460	9	453	460	453	10	8	10	6	4	4	10	10	6	6	6	7	5	6	456	10	10	9	205	7	9	6	9	7	6	6	6
ERR3555288	A1007	457	463	456	8	8	458	458	461	13	462	10	458	8	9	462	462	462	11	455	462	455	12	10	12	8	6	6	12	12	8	8	8	9	7	8	458	12	12	11	207	9	11	8	11	9	8	8	8
ERR3555289	A1022	455	461	454	6	12	456	456	459	11	460	8	456	6	7	460	460	460	9	453	460	453	10	8	10	6	4	4	10	10	6	6	6	7	5	6	456	10	10	9	205	7	9	6	9	7	6	6	6
ERR3555290	A1049	458	464	457	9	15	459	459	462	14	463	11	459	9	10	463	463	463	12	456	463	456	13	11	13	9	7	7	13	13	9	9	9	10	8	9	459	13	13	12	208	10	12	9	12	10	9	9	9
ERR3555291	A1050	85	91	84	460	466	86	86	89	465	90	462	86	460	461	90	90	90	463	83	90	83	464	462	464	460	458	458	464	464	460	460	460	461	459	460	86	464	464	463	449	461	463	460	463	461	460	460	460
ERR3555292	A13381	13	13	12	460	466	14	14	11	465	16	462	14	460	461	16	16	16	463	11	16	11	464	462	464	460	458	458	464	464	460	460	460	461	459	460	14	464	464	463	449	461	463	460	463	461	460	460	460
ERR3555293	A13411	251	257	250	480	486	252	252	255	485	256	482	252	480	481	256	256	256	483	249	256	249	484	482	484	480	478	478	484	484	480	480	480	481	479	480	252	484	484	483	469	481	483	480	483	481	480	480	480
ERR3555294	A1020	455	461	454	6	12	456	456	459	11	460	8	456	6	5	460	460	460	9	453	460	453	8	8	8	6	4	4	8	8	6	6	6	7	5	6	456	8	8	9	205	7	9	4	9	7	4	4	4
ERR3555295	A1158	457	463	456	4	14	458	458	461	1	462	8	458	4	9	462	462	462	11	455	462	455	12	8	12	8	6	6	12	12	8	8	8	9	7	8	458	12	12	11	207	9	11	8	11	9	8	8	8
ERR3555296	A1171	454	460	453	5	11	455	455	458	10	459	7	455	5	6	459	459	459	8	452	459	452	9	7	9	5	3	3	9	9	5	5	5	6	4	5	455	9	9	8	204	6	8	5	8	6	5	5	5
ERR3555297	A1174	451	457	450	2	8	452	452	455	7	456	4	452	2	3	456	456	456	5	449	456	449	6	4	6	2	0	0	6	6	2	2	2	3	1	2	452	6	6	5	201	3	5	2	5	3	2	2	2
ERR3555298	A1183	457	463	456	8	14	458	458	461	13	462	10	458	8	9	462	462	462	11	455	462	455	12	10	12	8	6	6	12	12	8	8	8	9	7	8	458	12	12	7	207	9	11	8	11	9	8	8	8
ERR3555299	A1201	451	457	450	2	8	452	452	455	7	456	4	452	2	3	456	456	456	5	449	456	449	6	4	6	2	0	0	6	6	2	2	2	3	1	2	452	6	6	5	201	3	5	2	5	3	2	2	2
ERR3555300	A1308	7	13	6	454	460	8	8	11	459	12	456	8	454	455	12	12	12	457	5	12	5	458	456	458	454	452	452	458	458	454	454	454	455	453	454	4	458	458	457	443	455	457	454	457	455	454	454	454
ERR3555301	A9222	455	461	454	6	12	456	456	459	11	460	8	456	6	7	460	460	460	9	453	460	453	10	8	10	6	4	4	10	10	6	6	6	7	5	6	456	10	10	9	205	7	9	6	9	7	6	6	6
ERR3555302	A571	10	14	9	457	463	11	11	12	462	9	459	11	457	458	9	9	9	460	8	9	8	461	459	461	457	455	455	461	461	457	457	457	458	456	457	11	461	461	460	446	458	460	457	460	458	457	457	457
ERR3555303	A635	441	447	440	202	208	442	442	445	207	446	204	442	202	203	446	446	446	205	439	446	439	206	204	206	202	200	200	206	206	202	202	202	203	201	202	442	206	206	205	1	203	205	202	205	203	202	202	202
ERR3555304	A655	6	12	5	453	459	7	7	10	458	11	455	7	453	454	11	11	11	456	4	11	4	457	455	457	453	451	451	457	457	453	453	453	454	452	453	7	457	457	456	442	454	456	453	456	454	453	453	453
ERR3555305	A660	453	459	452	4	10	454	454	457	9	458	6	454	4	5	458	458	458	7	451	458	451	8	6	8	4	2	2	8	8	4	4	4	5	3	4	454	8	8	7	203	5	7	4	7	5	4	4	4
ERR3555306	A663	11	15	10	458	464	12	12	13	463	10	460	12	458	459	10	10	10	461	9	10	9	462	460	462	458	456	456	462	462	458	458	458	459	457	458	12	462	462	461	447	459	461	458	461	459	458	458	458
ERR3555307	A702	243	249	242	472	478	244	244	247	477	248	474	244	472	473	248	248	248	475	241	248	241	476	474	476	472	470	470	476	476	472	472	472	473	471	472	244	476	476	475	461	473	475	472	475	473	472	472	472
ERR3555308	A797	3	9	2	450	456	4	4	7	455	8	452	4	450	451	8	8	8	453	1	8	1	454	452	454	450	448	448	454	454	450	450	450	451	449	450	4	454	454	453	439	451	453	450	453	451	450	450	450
ERR3555309	A8101	10	16	9	457	463	11	11	14	462	15	459	11	457	458	15	15	15	460	8	15	8	461	459	461	457	455	455	461	461	457	457	457	458	456	457	7	461	461	460	446	458	460	457	460	458	457	457	457
ERR3555310	A8201	457	463	456	8	14	458	458	461	13	462	10	458	8	9	462	462	462	11	455	462	455	12	10	12	8	6	6	12	12	8	8	8	9	7	8	458	12	12	11	207	9	11	8	11	9	8	8	8
ERR3555311	A8211	457	463	456	8	14	458	458	461	13	462	10	458	8	9	462	462	462	11	455	462	455	12	10	12	8	6	6	12	12	8	8	8	9	7	8	458	12	12	11	207	9	11	8	11	9	8	8	8
SRR2895624	LVS	48	54	47	449	455	49	49	52	454	53	451	49	449	450	53	53	53	452	46	53	46	453	451	453	449	447	447	453	453	449	449	449	450	448	449	49	453	453	452	438	450	452	449	452	450	449	449	449
SRR5051916	A2711	8	12	7	455	461	9	9	10	460	7	457	9	455	456	7	7	7	458	6	7	6	459	457	459	455	453	453	459	459	455	455	455	456	454	455	9	459	459	458	444	456	458	455	458	456	455	455	455
SRR5051917	A63/63	83	89	82	458	464	84	84	87	463	88	460	84	458	459	88	88	88	461	81	88	81	462	460	462	458	456	456	462	462	458	458	458	459	457	458	84	462	462	461	447	459	461	458	461	459	458	458	458
SRR5051918	A317	249	255	248	478	484	250	250	253	483	254	480	250	478	479	254	254	254	481	247	254	247	482	480	482	478	476	476	482	482	478	478	478	479	477	478	250	482	482	481	467	479	481	478	481	479	478	478	478
SRR507783	FSC162	84	90	83	459	465	85	85	88	464	89	461	85	459	460	89	89	89	462	82	89	82	463	461	463	459	457	457	463	463	459	459	459	460	458	459	85	463	463	462	448	460	462	459	462	460	459	459	459
SRR6281334	FthGrapeMustGerman	6	12	5	453	459	7	5	10	458	11	455	7	453	454	11	11	11	456	4	11	4	457	455	457	453	451	451	457	457	453	453	453	454	452	453	7	457	457	456	442	454	456	453	456	454	453	453	453
W3204	W3204	7	13	6	454	460	8	8	11	459	12	456	8	454	455	12	12	12	457	3	12	3	458	456	458	454	452	452	458	458	454	454	454	455	453	454	8	458	458	457	443	455	457	454	457	455	454	454	454
[truncated: 256 more columns]
