# Supplementary material for: Genotyping of Francisella tularensis subsp. holarctica from Hares in Germany
Source: Microorganisms. 2020 Dec 5;8(12):1932. doi: 10.3390/microorganisms8121932 (PMC7761992; doi:10.3390/microorganisms8121932)
Supplement: Supplementary file 1 [file microorganisms-08-01932-s001.zip › Supplement/TableS4.xlsx]

## Sheet: MajorClade
Host	MajorClade	Freq
Castor	B.12	0
Castor	B.4	0
Castor	B.6	0
Castor sp.	B.4	0
Castor sp.	B.6	0
Castor sp.	B.12	1
Gliridae	B.12	0
Gliridae	B.4	0
Gliridae	B.6	2
Grape must	B.4	0
Grape must	B.6	0
Grape must	B.12	1
Homo sapiens	B.4	0
Homo sapiens	B.12	7
Homo sapiens	B.6	21
Ixodes ricinus	B.4	0
Ixodes ricinus	B.12	1
Ixodes ricinus	B.6	11
Lepus europaeus	B.4	0
Lepus europaeus	B.12	86
Lepus europaeus	B.6	161
Meles meles	B.12	0
Meles meles	B.4	0
Meles meles	B.6	1
Nyctereutes procyonoides	B.4	0
Nyctereutes procyonoides	B.6	0
Nyctereutes procyonoides	B.12	2
Simiiformes	B.12	0
Simiiformes	B.4	0
Simiiformes	B.6	1
Sus scrofa	B.4	0
Sus scrofa	B.6	1
Sus scrofa	B.12	2
Vulpes sp.	B.4	0
Vulpes sp.	B.6	0
Vulpes sp.	B.12	1
Vulpes vulpes	B.4	0
Vulpes vulpes	B.12	1
Vulpes vulpes	B.6	1

## Sheet: SubClade
Host	SubClade	Freq
Castor	B.11	0
Castor	B.22	0
Castor	B.24	0
Castor	B.26	0
Castor	B.33	0
Castor	B.34	0
Castor	B.35	0
Castor	B.36	0
Castor	B.39	0
Castor	B.45	0
Castor	B.49	0
Castor	B.51	0
Castor	B.52	0
Castor	B.53	0
Castor	B.55	0
Castor	B.60	0
Castor	B.61	0
Castor	B.62	0
Castor	B.63	0
Castor	B.7	0
Castor	B.71	0
Castor	B.74	0
Castor	B.75	0
Castor	B.80	0
Castor sp.	B.75	1
Castor sp.	B.11	0
Castor sp.	B.22	0
Castor sp.	B.24	0
Castor sp.	B.26	0
Castor sp.	B.33	0
Castor sp.	B.34	0
Castor sp.	B.35	0
Castor sp.	B.36	0
Castor sp.	B.39	0
Castor sp.	B.45	0
Castor sp.	B.49	0
Castor sp.	B.51	0
Castor sp.	B.52	0
Castor sp.	B.53	0
Castor sp.	B.55	0
Castor sp.	B.60	0
Castor sp.	B.61	0
Castor sp.	B.62	0
Castor sp.	B.63	0
Castor sp.	B.7	0
Castor sp.	B.71	0
Castor sp.	B.74	0
Castor sp.	B.80	0
Gliridae	B.7	2
Gliridae	B.11	0
Gliridae	B.22	0
Gliridae	B.24	0
Gliridae	B.26	0
Gliridae	B.33	0
Gliridae	B.34	0
Gliridae	B.35	0
Gliridae	B.36	0
Gliridae	B.39	0
Gliridae	B.45	0
Gliridae	B.49	0
Gliridae	B.51	0
Gliridae	B.52	0
Gliridae	B.53	0
Gliridae	B.55	0
Gliridae	B.60	0
Gliridae	B.61	0
Gliridae	B.62	0
Gliridae	B.63	0
Gliridae	B.71	0
Gliridae	B.74	0
Gliridae	B.75	0
Gliridae	B.80	0
Grape must	B.34	1
Grape must	B.11	0
Grape must	B.22	0
Grape must	B.24	0
Grape must	B.26	0
Grape must	B.33	0
Grape must	B.35	0
Grape must	B.36	0
Grape must	B.39	0
Grape must	B.45	0
Grape must	B.49	0
Grape must	B.51	0
Grape must	B.52	0
Grape must	B.53	0
Grape must	B.55	0
Grape must	B.60	0
Grape must	B.61	0
Grape must	B.62	0
Grape must	B.63	0
Grape must	B.7	0
Grape must	B.71	0
Grape must	B.74	0
Grape must	B.75	0
Grape must	B.80	0
Homo sapiens	B.45	9
Homo sapiens	B.49	3
Homo sapiens	B.34	2
Homo sapiens	B.36	2
Homo sapiens	B.61	2
Homo sapiens	B.7	2
Homo sapiens	B.33	1
Homo sapiens	B.39	1
Homo sapiens	B.51	1
Homo sapiens	B.52	1
Homo sapiens	B.53	1
Homo sapiens	B.62	1
Homo sapiens	B.63	1
Homo sapiens	B.71	1
Homo sapiens	B.11	0
Homo sapiens	B.22	0
Homo sapiens	B.24	0
Homo sapiens	B.26	0
Homo sapiens	B.35	0
Homo sapiens	B.55	0
Homo sapiens	B.60	0
Homo sapiens	B.74	0
Homo sapiens	B.75	0
Homo sapiens	B.80	0
Ixodes ricinus	B.45	3
Ixodes ricinus	B.51	3
Ixodes ricinus	B.62	3
Ixodes ricinus	B.49	2
Ixodes ricinus	B.33	1
Ixodes ricinus	B.11	0
Ixodes ricinus	B.22	0
Ixodes ricinus	B.24	0
Ixodes ricinus	B.26	0
Ixodes ricinus	B.34	0
Ixodes ricinus	B.35	0
Ixodes ricinus	B.36	0
Ixodes ricinus	B.39	0
Ixodes ricinus	B.52	0
Ixodes ricinus	B.53	0
Ixodes ricinus	B.55	0
Ixodes ricinus	B.60	0
Ixodes ricinus	B.61	0
Ixodes ricinus	B.63	0
Ixodes ricinus	B.7	0
Ixodes ricinus	B.71	0
Ixodes ricinus	B.74	0
Ixodes ricinus	B.75	0
Ixodes ricinus	B.80	0
Lepus europaeus	B.45	61
Lepus europaeus	B.33	39
Lepus europaeus	B.34	23
Lepus europaeus	B.61	23
Lepus europaeus	B.62	22
Lepus europaeus	B.49	19
Lepus europaeus	B.51	15
Lepus europaeus	B.36	8
Lepus europaeus	B.53	8
Lepus europaeus	B.7	5
Lepus europaeus	B.80	5
Lepus europaeus	B.39	4
Lepus europaeus	B.11	2
Lepus europaeus	B.26	2
Lepus europaeus	B.35	2
Lepus europaeus	B.55	2
Lepus europaeus	B.60	2
Lepus europaeus	B.63	2
Lepus europaeus	B.22	1
Lepus europaeus	B.24	1
Lepus europaeus	B.71	1
Lepus europaeus	B.52	0
Lepus europaeus	B.74	0
Lepus europaeus	B.75	0
Meles meles	B.7	1
Meles meles	B.11	0
Meles meles	B.22	0
Meles meles	B.24	0
Meles meles	B.26	0
Meles meles	B.33	0
Meles meles	B.34	0
Meles meles	B.35	0
Meles meles	B.36	0
Meles meles	B.39	0
Meles meles	B.45	0
Meles meles	B.49	0
Meles meles	B.51	0
Meles meles	B.52	0
Meles meles	B.53	0
Meles meles	B.55	0
Meles meles	B.60	0
Meles meles	B.61	0
Meles meles	B.62	0
Meles meles	B.63	0
Meles meles	B.71	0
Meles meles	B.74	0
Meles meles	B.75	0
Meles meles	B.80	0
Nyctereutes procyonoides	B.71	2
Nyctereutes procyonoides	B.11	0
Nyctereutes procyonoides	B.22	0
Nyctereutes procyonoides	B.24	0
Nyctereutes procyonoides	B.26	0
Nyctereutes procyonoides	B.33	0
Nyctereutes procyonoides	B.34	0
Nyctereutes procyonoides	B.35	0
Nyctereutes procyonoides	B.36	0
Nyctereutes procyonoides	B.39	0
Nyctereutes procyonoides	B.45	0
Nyctereutes procyonoides	B.49	0
Nyctereutes procyonoides	B.51	0
Nyctereutes procyonoides	B.52	0
Nyctereutes procyonoides	B.53	0
Nyctereutes procyonoides	B.55	0
Nyctereutes procyonoides	B.60	0
Nyctereutes procyonoides	B.61	0
Nyctereutes procyonoides	B.62	0
Nyctereutes procyonoides	B.63	0
Nyctereutes procyonoides	B.7	0
Nyctereutes procyonoides	B.74	0
Nyctereutes procyonoides	B.75	0
Nyctereutes procyonoides	B.80	0
Simiiformes	B.45	1
Simiiformes	B.11	0
Simiiformes	B.22	0
Simiiformes	B.24	0
Simiiformes	B.26	0
Simiiformes	B.33	0
Simiiformes	B.34	0
Simiiformes	B.35	0
Simiiformes	B.36	0
Simiiformes	B.39	0
Simiiformes	B.49	0
Simiiformes	B.51	0
Simiiformes	B.52	0
Simiiformes	B.53	0
Simiiformes	B.55	0
Simiiformes	B.60	0
Simiiformes	B.61	0
Simiiformes	B.62	0
Simiiformes	B.63	0
Simiiformes	B.7	0
Simiiformes	B.71	0
Simiiformes	B.74	0
Simiiformes	B.75	0
Simiiformes	B.80	0
Sus scrofa	B.71	2
Sus scrofa	B.49	1
Sus scrofa	B.11	0
Sus scrofa	B.22	0
Sus scrofa	B.24	0
Sus scrofa	B.26	0
Sus scrofa	B.33	0
Sus scrofa	B.34	0
Sus scrofa	B.35	0
Sus scrofa	B.36	0
Sus scrofa	B.39	0
Sus scrofa	B.45	0
Sus scrofa	B.51	0
Sus scrofa	B.52	0
Sus scrofa	B.53	0
Sus scrofa	B.55	0
Sus scrofa	B.60	0
Sus scrofa	B.61	0
Sus scrofa	B.62	0
Sus scrofa	B.63	0
Sus scrofa	B.7	0
Sus scrofa	B.74	0
Sus scrofa	B.75	0
Sus scrofa	B.80	0
Vulpes sp.	B.74	1
Vulpes sp.	B.11	0
Vulpes sp.	B.22	0
Vulpes sp.	B.24	0
Vulpes sp.	B.26	0
Vulpes sp.	B.33	0
Vulpes sp.	B.34	0
Vulpes sp.	B.35	0
Vulpes sp.	B.36	0
Vulpes sp.	B.39	0
Vulpes sp.	B.45	0
Vulpes sp.	B.49	0
Vulpes sp.	B.51	0
Vulpes sp.	B.52	0
Vulpes sp.	B.53	0
Vulpes sp.	B.55	0
Vulpes sp.	B.60	0
Vulpes sp.	B.61	0
Vulpes sp.	B.62	0
Vulpes sp.	B.63	0
Vulpes sp.	B.7	0
Vulpes sp.	B.71	0
Vulpes sp.	B.75	0
Vulpes sp.	B.80	0
Vulpes vulpes	B.35	1
Vulpes vulpes	B.7	1
Vulpes vulpes	B.11	0
Vulpes vulpes	B.22	0
Vulpes vulpes	B.24	0
Vulpes vulpes	B.26	0
Vulpes vulpes	B.33	0
Vulpes vulpes	B.34	0
Vulpes vulpes	B.36	0
Vulpes vulpes	B.39	0
Vulpes vulpes	B.45	0
Vulpes vulpes	B.49	0
Vulpes vulpes	B.51	0
Vulpes vulpes	B.52	0
Vulpes vulpes	B.53	0
Vulpes vulpes	B.55	0
Vulpes vulpes	B.60	0
Vulpes vulpes	B.61	0
Vulpes vulpes	B.62	0
Vulpes vulpes	B.63	0
Vulpes vulpes	B.71	0
Vulpes vulpes	B.74	0
Vulpes vulpes	B.75	0
Vulpes vulpes	B.80	0
